# Supplementary material for: Immunodeficiency Promotes Adaptive Alterations of Host Gut Microbiome: An Observational Metagenomic Study in Mice
Source: Front Microbiol. 2019 Nov 1;10:2415. doi: 10.3389/fmicb.2019.02415 (PMC6853035; doi:10.3389/fmicb.2019.02415)
Supplement: Supplementary file 2 [file Data_Sheet_1.xlsx]

## Sheet: additional file1
Supplementary Additional File 1. Demographic information of immunodeficient and normal mice included in this study
strains	age(week)	gender	serial number	amount	name in microbial analysis
SCID	4W	♀	141	5	S4F(S4F1,S4F2,S4F3,S4F4,S4F5)
	4W	♂	142	5	S4M(S4M1,S4M2,S4M3,S4M4,S4M5)
	8W	♀	181	5	S8F(S8F1,S8F2,S8F3,S8F4,S8F5)
	8W	♂	182	5	S8M(S8M1,S8M2,S8M3,S8M4,S8M5)
	12W	♀	1121	5	S12F(S12F1,S12F2,S12F3,S12F4,S12F5)
	12W	♂	1122	5	S12M(S12M1,S12M2,S12M3,S12M4,S12M5)
NOD/SCID	4W	♀	241	5	NS4F(NS4F1,NS4F2,NS4F3,NS4F4,NS4F5)
	4W	♂	242	5	NS4M(NS4M1,NS4M2,NS4M3,NS4M4,NS4M5)
	8W	♀	281	5	NS8F(NS8F1,NS8F2,NS8F3,NS8F4,NS8F5)
	8W	♂	282	5	NS8M(NS8M1,NS8M2,NS8M3,NS8M4,NS8M5)
	12W	♀	2121	5	NS12F(NS12F1,NS12F2,NS12F3,NS12F4,NS12F5)
	12W	♂	2122	5	NS12M(NS12M1,NS12M2,NS12M3,NS12M4,NS12M5)
BALB/CA	4W	♀	341	5	B4F(B4F1,B4F2,B4F3,B4F4,B4F5)
	4W	♂	342	5	B4M(B4M1,B4M2,B4M3,B4M4,B4M5)
	8W	♀	381	5	B8F(B8F1,B8F2,B8F3,B8F4,B8F5)
	8W	♂	382	5	B8M(B8M1,B8M2,B8M3,B8M4,B8M5)
	12W	♀	3121	5	B12F(B12F1,B12F2,B12F3,B12F4,B12F5)
	12W	♂	3122	5	B12M(B12M1,B12M2,B12M3,B12M4,B12M5)

## Sheet: additional file2
Supplementary Additional File 2. Microbial classification analysis
Mouse ID	Phylum	Class	Order	Famly	Genus	Species
B4F1	82	82	82	69	44	13
B4F2	81	81	81	67	42	11
B4F3	71	71	71	57	34	8
B4F4	89	89	88	69	39	11
B4F5	75	75	75	60	39	12
B4M1	174	174	174	131	66	14
B4M2	70	70	70	56	39	11
B4M3	92	92	92	76	41	12
B4M4	107	107	102	81	49	12
B4M5	129	129	129	104	63	15
B8F1	127	127	127	101	60	18
B8F2	81	81	81	69	45	13
B8F3	96	96	96	77	48	16
B8F4	107	107	107	89	56	17
B8F5	102	102	101	75	44	12
B8M1	87	87	86	70	46	12
B8M2	128	128	127	96	57	14
B8M3	72	72	72	57	39	9
B8M4	162	162	161	124	69	20
B8M5	112	112	112	86	54	14
B12F1	90	90	90	60	36	11
B12F2	95	95	95	81	52	15
B12F3	75	75	74	59	38	9
B12F4	144	144	142	126	75	18
B12F5	85	85	85	72	43	13
B12M1	106	106	105	85	47	12
B12M2	77	77	77	63	40	13
B12M3	143	143	143	123	67	18
B12M4	87	87	87	71	41	10
B12M5	103	103	103	90	52	14
NS4F1	165	165	163	111	55	11
NS4F2	112	112	112	69	32	6
NS4F3	124	124	123	87	40	11
NS4F4	95	95	95	59	25	4
NS4F5	179	179	179	137	56	13
NS4M1	69	69	69	42	22	3
NS4M2	94	94	94	58	31	7
NS4M3	118	118	118	79	42	10
NS4M4	97	97	97	59	26	5
NS4M5	61	61	61	42	21	6
NS8F1	113	113	113	68	33	7
NS8F2	102	102	102	67	36	8
NS8F3	358	358	356	277	135	30
NS8F4	116	116	116	74	32	4
NS8F5	238	236	220	144	65	11
NS8M1	133	133	133	92	48	9
NS8M2	128	128	128	83	38	11
NS8M3	116	116	116	72	32	7
NS8M4	130	130	129	80	41	8
NS8M5	130	130	129	86	46	10
NS12F1	104	104	104	62	30	8
NS12F2	129	129	129	82	41	10
NS12F3	115	115	115	73	36	9
NS12F4	98	98	98	60	33	10
NS12F5	97	97	97	63	34	8
NS12M1	118	118	117	72	37	8
NS12M2	113	113	113	71	33	5
NS12M3	118	118	118	71	35	6
NS12M4	100	100	100	59	26	5
NSF2M5	111	111	110	70	33	8
S4F1	189	188	184	133	82	21
S4F2	95	94	93	59	34	10
S4F3	97	97	97	61	40	11
S4F4	107	107	107	69	37	10
S4F5	272	271	253	179	96	21
S4M1	110	110	110	78	45	15
S4M2	137	137	136	98	55	17
S4M3	107	107	106	73	43	10
S4M4	97	97	97	64	38	12
S4M5	99	99	98	69	39	13
S8F1	138	138	138	97	50	15
S8F2	115	115	111	73	45	10
S8F3	97	97	97	62	37	10
S8F4	99	99	99	67	42	12
S8F5	122	122	122	81	49	13
S8M1	95	95	95	60	33	10
S8M2	97	97	97	62	39	10
S8M3	97	97	97	63	39	9
S8M4	128	128	128	89	49	12
S8M5	99	99	99	67	39	12
S12F1	174	174	166	105	54	14
S12F2	206	206	205	163	109	31
S12F3	186	186	185	150	95	27
S12F4	132	132	131	97	55	12
S12F5	142	141	139	109	63	13
S12M1	123	123	123	84	49	10
S12M2	104	104	104	69	43	11
S12M3	100	100	100	59	33	8
S12M4	167	167	158	113	56	15
S12M5	82	82	82	52	31	7

## Sheet: additional file3
Supplementary Additional File 3. Analysis of alpha diversity
Mouse ID	shannon	simpson	PD_whole_tree	chao1	observed_species	goods_coverage
S8M1	3.17589	0.71178	10.2257	134.429	95	0.9992
S4F1	4.88075	0.935097	20.1878	219.875	189	0.9987
S12M1	3.75566	0.819692	14.1999	172	124	0.9989
S12F3	1.93167	0.51841	20.6138	205.556	186	0.9989
S12F2	2.47056	0.549361	21.2396	226.676	206	0.998733
S12M2	2.81302	0.716008	11.4743	121.769	104	0.999267
S8F2	4.27788	0.909326	12.4367	128.333	115	0.999467
S4M1	2.60464	0.571771	13.3693	172.333	110	0.998867
S8M2	2.97334	0.704665	11.4843	125.111	97	0.999233
S8M3	2.87318	0.670698	9.99352	109.364	97	0.999433
S8M5	2.04773	0.453751	10.6149	126.273	99	0.999167
S8F3	3.30555	0.809673	11.1282	116.25	97	0.999267
S12M3	3.58519	0.821574	10.9346	143.5	100	0.999
S4F5	4.91883	0.937894	29.4471	284	273	0.999267
NS8F5	1.93919	0.477121	24.612	266.718	239	0.998433
S12F1	1.9906	0.55149	19.4451	251.607	175	0.9978
S12F5	1.47657	0.424666	15.8478	173.714	142	0.998767
NS4F5	3.5545	0.766178	15.8774	183.882	180	0.9996
B4M1	4.24928	0.882071	17.6972	202.105	176	0.998933
NS8F3	5.02381	0.912672	28.2893	437	360	0.9974
S8F1	2.82628	0.657366	14.9743	169.231	138	0.999033
S4M2	1.77827	0.452859	17.545	160.545	138	0.998933
S8M4	1.98671	0.474067	13.5729	159.059	128	0.9989
NS12F5	0.792561	0.159873	9.26632	118	97	0.9993
NS8M5	1.45845	0.355472	12.8474	151.938	130	0.9991
S4F4	3.97175	0.854982	12.5125	116.1	107	0.999533
S4F2	4.10265	0.875894	12.1779	120.091	95	0.9992
S4M4	2.03975	0.542097	10.9432	124	97	0.999067
NS12M3	4.83306	0.935954	10.3889	164	118	0.9992
B4F5	3.43174	0.779081	9.81092	80.5	75	0.9996
NS4F3	1.35817	0.296738	13.353	180.1	124	0.998867
NS8M1	5.03337	0.941964	11.9542	145	133	0.9997
B4F2	4.26302	0.925955	10.8662	91.1111	81	0.999533
B4F4	3.64132	0.839542	10.2851	152	89	0.999067
B12M3	4.469	0.930423	18.7378	174	143	0.998967
NS8M4	2.915	0.723064	12.5303	178.333	130	0.999
NS4F1	3.97107	0.802283	18.172	192.188	165	0.999
B8M4	4.56362	0.932097	20.2117	167.056	162	0.999533
B8F1	4.35771	0.928671	14.1308	173.867	127	0.998733
B4M4	3.76614	0.841775	14.4432	128	108	0.999167
BF2F4	4.68236	0.920649	15.099	156.214	144	0.999367
SF2M4	4.02727	0.870592	19.961	185.55	168	0.9991
B8M5	3.99282	0.87301	13.7927	178.111	112	0.998833
B12M5	4.33488	0.927668	12.761	136.333	103	0.999167
S4F3	4.4834	0.924112	11.5692	110.909	97	0.9994
NS8M3	4.74731	0.932028	9.15509	156	116	0.999467
NS4F4	1.21802	0.259476	7.79124	123.5	95	0.999367
S4M5	2.02437	0.528583	11.9927	111.353	99	0.9993
B8F2	4.0189	0.880708	9.61216	96	81	0.9995
NS4M3	0.990883	0.205452	11.1631	147	118	0.999
B12F2	4.47572	0.938361	12.1697	114.429	95	0.999332
NS8F1	1.15173	0.241253	10.2455	117.333	113	0.999567
NS12M5	2.16664	0.467051	8.80358	132.111	111	0.999333
NS8F4	4.88982	0.938323	9.40429	131	116	0.999467
NS12M1	4.91179	0.939997	11.0478	135	118	0.999433
NS12M2	5.15836	0.956562	9.35747	148	113	0.9995
NS8M2	4.93871	0.945376	11.9046	138.5	128	0.9995
S8F5	1.68328	0.512014	12.3857	144.545	122	0.998933
NS12F2	4.78982	0.934109	12.2551	261	129	0.9989
NS4M4	1.51384	0.320119	8.57407	108.667	97	0.9995
NS12F1	1.8785	0.434487	9.23763	115.375	104	0.999533
NS12M4	2.79711	0.592658	7.61629	122.75	100	0.999533
NS4F2	4.56509	0.917428	10.3414	119.8	112	0.999567
S4M3	2.12848	0.518635	12.0961	128.429	107	0.999167
S12M5	4.00005	0.888187	8.69308	93.1429	82	0.999567
NS12F3	0.997058	0.19672	10.5954	132.769	115	0.999267
S12F4	1.74108	0.397983	15.6211	161.545	132	0.999133
NS8F2	0.634408	0.12335	9.66599	117.476	102	0.999133
S8F4	4.25312	0.889667	10.8733	127.875	99	0.999267
B4M5	4.07825	0.786667	13.7833	147.2	129	0.999533
NS4M2	1.18397	0.264095	9.29226	117.75	94	0.999333
NS12F4	0.771402	0.158188	9.16275	119.231	98	0.9992
B12F1	3.94465	0.888364	9.63459	113	90	0.9992
NS4M1	0.315419	0.0624998	6.38481	82.1538	69	0.999367
B12F3	3.79607	0.869859	10.2657	90.1667	75	0.999533
NS4M5	0.178858	0.0319488	6.29223	91	61	0.999167
B8M2	4.25735	0.889879	15.3978	172	128	0.9989
B12M1	4.3964	0.929576	12.9024	122.5	106	0.999248
B8F5	4.22435	0.919253	11.3799	125	102	0.9992
B8M3	4.29729	0.926214	9.96528	83	72	0.999573
B8F3	4.09366	0.903987	12.9325	132.111	96	0.999133
B8M1	4.33964	0.924562	12.0177	114.5	87	0.999633
B12M4	4.53158	0.943382	11.9585	134.5	87	0.999245
B4M2	3.88967	0.877539	7.96288	89.125	70	0.9994
B4M3	3.55009	0.801988	10.8174	138.429	92	0.999133
B4F3	2.76778	0.630434	9.73049	88	71	0.9994
B4F1	3.58725	0.795809	10.9539	109.143	82	0.999333
B12F5	4.32731	0.913632	11.9108	87.375	87	0.999865
B8F4	4.16925	0.918489	13.9358	123.25	107	0.999133
B12M2	3.63166	0.825573	9.76958	108.667	77	0.999333

## Sheet: additional file4a_dist
Supplementary Additional File 4 a. Comparision of the overall gut microbiota structure accross all samples
Mouse ID	S8M1	S4F1	S12M1	S12F3	S12F2	S12M2	S8F2	S4M1	S8M2	S8M3	S8M5	S8F3	S12M3	S4F5	NS8F5	S12F1	S12F5	NS4F5	B4M1	NS8F3	S8F1	S4M2	S8M4	NS12F5	NS8M5	S4F4	S4F2	S4M4	NS12M3	B4F5	NS4F3	NS8M1	B4F2	B4F4	B12M3	NS8M4	NS4F1	B8M4	B8F1	B4M4	B12F4	S12M4	B8M5	B12M5	S4F3	NS8M3	NS4F4	S4M5	B8F2
S8M1	0	0.382267	0.214733	0.639667	0.695133	0.3435	0.399533	0.193467	0.113567	0.141733	0.2254	0.514367	0.5312	0.576067	0.385233	0.596633	0.7069	0.332333	0.949533	0.537867	0.226033	0.298767	0.265433	0.4242	0.374733	0.6302	0.4977	0.281267	0.6018	0.965833	0.3768	0.643133	0.943667	0.6232	0.944767	0.539567	0.359167	0.934233	0.960633	0.9582	0.9643	0.5599	0.961633	0.956567	0.585333	0.650533	0.4101	0.234633	0.954133
S4F1	0.382267	0	0.3309	0.6392	0.631133	0.496067	0.248933	0.4671	0.447	0.4635	0.546533	0.409233	0.456567	0.426133	0.7067	0.607767	0.687533	0.608533	0.893467	0.542333	0.492567	0.6093	0.579067	0.7511	0.695933	0.516767	0.3373	0.5759	0.580567	0.912133	0.702133	0.618067	0.8687	0.721433	0.863233	0.629567	0.565533	0.8595	0.893733	0.9036	0.914567	0.474233	0.9027	0.8992	0.444567	0.6286	0.7384	0.5676	0.8998
S12M1	0.214733	0.3309	0	0.586333	0.611633	0.270067	0.313733	0.296233	0.240267	0.233367	0.366767	0.4138	0.403233	0.481267	0.513667	0.531567	0.652867	0.362133	0.9354	0.445733	0.269767	0.3688	0.3442	0.557367	0.470067	0.600033	0.414067	0.345833	0.554567	0.951367	0.508033	0.552333	0.9301	0.6075	0.9333	0.476267	0.364233	0.919933	0.943033	0.9427	0.947667	0.426633	0.945967	0.9412	0.507433	0.5642	0.543633	0.323367	0.9441
S12F3	0.639667	0.6392	0.586333	0	0.1255	0.356367	0.562233	0.6463	0.638533	0.635867	0.6488	0.3755	0.410733	0.758333	0.694533	0.0741667	0.102967	0.671933	0.9607	0.6116	0.528667	0.5744	0.583933	0.743533	0.668333	0.882233	0.458933	0.5295	0.767767	0.979433	0.708167	0.7081	0.9614	0.7577	0.955367	0.339367	0.6791	0.9424	0.966733	0.974433	0.956533	0.516233	0.9611	0.959267	0.807433	0.687267	0.731733	0.631067	0.953267
S12F2	0.695133	0.631133	0.611633	0.1255	0	0.412667	0.582967	0.688667	0.701267	0.686767	0.700767	0.376067	0.355967	0.680667	0.796833	0.157233	0.174133	0.7505	0.948567	0.673567	0.574267	0.644533	0.656533	0.8402	0.767733	0.810167	0.4307	0.593133	0.7772	0.968867	0.804467	0.6675	0.9381	0.854067	0.9273	0.417433	0.747833	0.9155	0.956233	0.960067	0.939433	0.441967	0.9444	0.942233	0.734367	0.6447	0.831533	0.694633	0.933133
S12M2	0.3435	0.496067	0.270067	0.356367	0.412667	0	0.4171	0.356067	0.3585	0.359567	0.371233	0.298333	0.3081	0.643233	0.5019	0.301133	0.4232	0.425667	0.945567	0.51	0.2504	0.347933	0.3359	0.545367	0.459033	0.739033	0.350567	0.263667	0.674033	0.9631	0.4988	0.616333	0.943067	0.617633	0.946133	0.274933	0.4142	0.929033	0.9466	0.952433	0.9578	0.390833	0.955333	0.9494	0.680367	0.595733	0.531567	0.372867	0.953133
S8F2	0.399533	0.248933	0.313733	0.562233	0.582967	0.4171	0	0.466667	0.385867	0.427367	0.5545	0.256467	0.319733	0.313467	0.706333	0.5284	0.611467	0.5515	0.925667	0.475433	0.4219	0.536333	0.5394	0.749633	0.665833	0.436833	0.335167	0.4816	0.520733	0.9397	0.700967	0.4963	0.9194	0.7425	0.918567	0.5413	0.568767	0.9094	0.936167	0.9311	0.938867	0.325767	0.936633	0.930933	0.4308	0.5042	0.736767	0.4801	0.9339
S4M1	0.193467	0.4671	0.296233	0.6463	0.688667	0.356067	0.466667	0	0.223867	0.172867	0.132	0.560433	0.576833	0.6718	0.259367	0.595033	0.709867	0.377267	0.947667	0.572767	0.192167	0.171033	0.157867	0.3011	0.2479	0.686833	0.5424	0.155133	0.651	0.9574	0.253	0.681767	0.948133	0.617167	0.949667	0.538133	0.3831	0.933533	0.9554	0.953833	0.955233	0.601633	0.953067	0.950567	0.644567	0.7019	0.287433	0.1638	0.947133
S8M2	0.113567	0.447	0.240267	0.638533	0.701267	0.3585	0.385867	0.223867	0	0.0869	0.253833	0.4591	0.480033	0.589733	0.3874	0.598633	0.7026	0.345	0.953867	0.566033	0.252867	0.306867	0.2731	0.426833	0.3783	0.648433	0.5566	0.2868	0.623767	0.966233	0.3907	0.653367	0.9448	0.623667	0.945367	0.571933	0.402767	0.934967	0.961967	0.9584	0.966167	0.501167	0.964167	0.958433	0.636167	0.678733	0.418067	0.203467	0.954433
S8M3	0.141733	0.4635	0.233367	0.635867	0.686767	0.359567	0.427367	0.172867	0.0869	0	0.221233	0.489567	0.489267	0.624167	0.347733	0.601733	0.702967	0.357733	0.954	0.566233	0.213367	0.270933	0.2458	0.389433	0.3408	0.669	0.560733	0.2521	0.646767	0.968033	0.351233	0.668767	0.947167	0.6249	0.946467	0.571367	0.4073	0.937067	0.964533	0.957633	0.966033	0.5014	0.9647	0.958433	0.654467	0.692433	0.378833	0.194233	0.955933
S8M5	0.2254	0.546533	0.366767	0.6488	0.700767	0.371233	0.5545	0.132	0.253833	0.221233	0	0.619333	0.636467	0.742467	0.2048	0.601433	0.713967	0.412733	0.957933	0.618733	0.226933	0.103467	0.0889333	0.214567	0.173633	0.772733	0.605033	0.1576	0.706567	0.972	0.1714	0.735367	0.957733	0.627	0.9605	0.572067	0.430633	0.943167	0.966933	0.961233	0.968267	0.677033	0.968133	0.963	0.7111	0.746633	0.200567	0.1457	0.961
S8F3	0.514367	0.409233	0.4138	0.3755	0.376067	0.298333	0.256467	0.560433	0.4591	0.489567	0.619333	0	0.1548	0.445567	0.7328	0.343733	0.412167	0.618833	0.9415	0.543967	0.477	0.580033	0.5843	0.773833	0.702333	0.586133	0.306767	0.5038	0.593667	0.9545	0.739633	0.5742	0.940767	0.773633	0.9324	0.393733	0.6509	0.9229	0.950233	0.946967	0.953733	0.220167	0.9514	0.9454	0.5867	0.5601	0.7674	0.522733	0.945467
S12M3	0.5312	0.456567	0.403233	0.410733	0.355967	0.3081	0.319733	0.576833	0.480033	0.489267	0.636467	0.1548	0	0.4627	0.773167	0.377967	0.447067	0.6484	0.917733	0.5655	0.4965	0.606333	0.607367	0.816933	0.7332	0.581733	0.3376	0.5372	0.598833	0.932767	0.7707	0.549133	0.9117	0.793933	0.908833	0.416167	0.6746	0.900033	0.9268	0.921833	0.928867	0.1768	0.928333	0.920833	0.5659	0.5377	0.803033	0.5569	0.9234
S4F5	0.576067	0.426133	0.481267	0.758333	0.680667	0.643233	0.313467	0.6718	0.589733	0.624167	0.742467	0.445567	0.4627	0	0.884667	0.740833	0.805033	0.722	0.936067	0.609167	0.6335	0.725	0.7246	0.931667	0.847167	0.429133	0.517033	0.689567	0.663433	0.960133	0.882367	0.603567	0.949	0.9447	0.928767	0.743733	0.736933	0.9243	0.9549	0.947633	0.936533	0.413633	0.952833	0.9453	0.5202	0.609133	0.918067	0.6693	0.9453
NS8F5	0.385233	0.7067	0.513667	0.694533	0.796833	0.5019	0.706333	0.259367	0.3874	0.347733	0.2048	0.7328	0.773167	0.884667	0	0.671967	0.732833	0.406567	0.980433	0.590167	0.344267	0.196967	0.196067	0.222867	0.146633	0.929033	0.742367	0.2587	0.705667	0.987	0.1652	0.706367	0.984733	0.646	0.9853	0.504733	0.3998	0.971167	0.985067	0.9856	0.9856	0.8103	0.985633	0.985133	0.850233	0.670233	0.187833	0.2345	0.9756
S12F1	0.596633	0.607767	0.531567	0.0741667	0.157233	0.301133	0.5284	0.595033	0.598633	0.601733	0.601433	0.343733	0.377967	0.740833	0.671967	0	0.137733	0.6429	0.956833	0.5818	0.4806	0.531133	0.549667	0.721467	0.6458	0.844	0.424767	0.479567	0.743367	0.972667	0.6859	0.690333	0.959733	0.731233	0.958467	0.301433	0.639433	0.943733	0.963467	0.969033	0.9637	0.488133	0.961233	0.9586	0.773033	0.6635	0.708933	0.5899	0.9547
S12F5	0.7069	0.687533	0.652867	0.102967	0.174133	0.4232	0.611467	0.709867	0.7026	0.702967	0.713967	0.412167	0.447067	0.805033	0.732833	0.137733	0	0.713033	0.975767	0.664833	0.5924	0.630867	0.644433	0.7794	0.704333	0.9196	0.496067	0.588867	0.777633	0.9856	0.7461	0.7249	0.975067	0.798667	0.974067	0.3763	0.719167	0.960767	0.977033	0.987667	0.978567	0.558467	0.976167	0.9754	0.8408	0.700533	0.7697	0.686533	0.964333
NS4F5	0.332333	0.608533	0.362133	0.671933	0.7505	0.425667	0.5515	0.377267	0.345	0.357733	0.412733	0.618833	0.6484	0.722	0.406567	0.6429	0.713033	0	0.9611	0.348133	0.3795	0.410767	0.3997	0.467367	0.39	0.788667	0.628567	0.397567	0.450333	0.972	0.402633	0.479033	0.968167	0.6306	0.9663	0.443833	0.214333	0.952367	0.970167	0.971033	0.952067	0.681667	0.972767	0.9702	0.708633	0.488567	0.436867	0.349367	0.962867
B4M1	0.949533	0.893467	0.9354	0.9607	0.948567	0.945567	0.925667	0.947667	0.953867	0.954	0.957933	0.9415	0.917733	0.936067	0.980433	0.956833	0.975767	0.9611	0	0.9259	0.932933	0.967467	0.953267	0.988033	0.984933	0.929933	0.893267	0.960733	0.932967	0.2375	0.982967	0.915867	0.3856	0.492967	0.456033	0.964233	0.9466	0.4666	0.331467	0.1551	0.3759	0.9316	0.223367	0.4228	0.904133	0.933367	0.9832	0.969833	0.5464
NS8F3	0.537867	0.542333	0.445733	0.6116	0.673567	0.51	0.475433	0.572767	0.566033	0.566233	0.618733	0.543967	0.5655	0.609167	0.590167	0.5818	0.664833	0.348133	0.9259	0	0.520733	0.566767	0.5683	0.676633	0.5695	0.7403	0.554367	0.542867	0.379267	0.948867	0.599967	0.341533	0.9387	0.700533	0.9296	0.4048	0.331667	0.919833	0.941367	0.942967	0.9064	0.588933	0.935133	0.9283	0.669433	0.3432	0.6248	0.5412	0.931367
S8F1	0.226033	0.492567	0.269767	0.528667	0.574267	0.2504	0.4219	0.192167	0.252867	0.213367	0.226933	0.477	0.4965	0.6335	0.344267	0.4806	0.5924	0.3795	0.932933	0.520733	0	0.1783	0.181133	0.391167	0.301167	0.740667	0.460833	0.1356	0.6726	0.957033	0.339567	0.6171	0.937567	0.614367	0.9305	0.441233	0.392767	0.917167	0.943133	0.9496	0.9518	0.5423	0.943167	0.936667	0.6846	0.610333	0.3753	0.2239	0.9435
S4M2	0.298767	0.6093	0.3688	0.5744	0.644533	0.347933	0.536333	0.171033	0.306867	0.270933	0.103467	0.580033	0.606333	0.725	0.196967	0.531133	0.630867	0.410767	0.967467	0.566767	0.1783	0	0.0677667	0.231567	0.144433	0.836967	0.574833	0.111	0.7304	0.9761	0.185567	0.6796	0.9687	0.633867	0.9684	0.499167	0.4363	0.953567	0.9722	0.972467	0.972733	0.6404	0.972033	0.9699	0.7597	0.688033	0.2133	0.145067	0.962733
S8M4	0.265433	0.579067	0.3442	0.583933	0.656533	0.3359	0.5394	0.157867	0.2731	0.2458	0.0889333	0.5843	0.607367	0.7246	0.196067	0.549667	0.644433	0.3997	0.953267	0.5683	0.181133	0.0677667	0	0.237267	0.152967	0.821967	0.5807	0.122833	0.725667	0.974	0.190933	0.693333	0.9563	0.6295	0.946467	0.5175	0.4321	0.936133	0.959667	0.963633	0.968	0.646533	0.962433	0.9573	0.756733	0.703433	0.221667	0.133033	0.954433
NS12F5	0.4242	0.7511	0.557367	0.743533	0.8402	0.545367	0.749633	0.3011	0.426833	0.389433	0.214567	0.773833	0.816933	0.931667	0.222867	0.721467	0.7794	0.467367	0.988033	0.676633	0.391167	0.231567	0.237267	0	0.1364	0.9439	0.784667	0.299733	0.757433	0.9933	0.092	0.806233	0.991967	0.6525	0.993367	0.6106	0.492033	0.979367	0.991367	0.993333	0.993133	0.855267	0.9928	0.992333	0.8604	0.8128	0.0738	0.2768	0.982
NS8M5	0.374733	0.695933	0.470067	0.668333	0.767733	0.459033	0.665833	0.2479	0.3783	0.3408	0.173633	0.702333	0.7332	0.847167	0.146633	0.6458	0.704333	0.39	0.984933	0.5695	0.301167	0.144433	0.152967	0.1364	0	0.919067	0.700667	0.226	0.708033	0.989867	0.0707333	0.692067	0.988367	0.649033	0.989	0.4933	0.397867	0.975433	0.985933	0.989833	0.989633	0.7725	0.989233	0.988933	0.839433	0.6984	0.1	0.211967	0.978433
S4F4	0.6302	0.516767	0.600033	0.882233	0.810167	0.739033	0.436833	0.686833	0.648433	0.669	0.772733	0.586133	0.581733	0.429133	0.929033	0.844	0.9196	0.788667	0.929933	0.7403	0.740667	0.836967	0.821967	0.9439	0.919067	0	0.5988	0.800333	0.660033	0.944	0.910567	0.714167	0.926267	0.936967	0.926367	0.858033	0.8023	0.9217	0.940633	0.934267	0.945267	0.500433	0.943867	0.9387	0.406733	0.7269	0.930767	0.729333	0.9373
S4F2	0.4977	0.3373	0.414067	0.458933	0.4307	0.350567	0.335167	0.5424	0.5566	0.560733	0.605033	0.306767	0.3376	0.517033	0.742367	0.424767	0.496067	0.628567	0.893267	0.554367	0.460833	0.574833	0.5807	0.784667	0.700667	0.5988	0	0.506233	0.625133	0.911433	0.7368	0.5822	0.885567	0.754933	0.889667	0.4444	0.610533	0.879067	0.9019	0.907067	0.917633	0.361767	0.898133	0.8968	0.491067	0.534467	0.771667	0.603833	0.900033
S4M4	0.281267	0.5759	0.345833	0.5295	0.593133	0.263667	0.4816	0.155133	0.2868	0.2521	0.1576	0.5038	0.5372	0.689567	0.2587	0.479567	0.588867	0.397567	0.960733	0.542867	0.1356	0.111	0.122833	0.299733	0.226	0.800333	0.506233	0	0.7052	0.9747	0.262967	0.653233	0.964633	0.631067	0.9626	0.4453	0.421233	0.9464	0.9696	0.965967	0.971033	0.576	0.970933	0.965267	0.729967	0.6283	0.2901	0.142167	0.961967
NS12M3	0.6018	0.580567	0.554567	0.767767	0.7772	0.674033	0.520733	0.651	0.623767	0.646767	0.706567	0.593667	0.598833	0.663433	0.705667	0.743367	0.777633	0.450333	0.932967	0.379267	0.6726	0.7304	0.725667	0.757433	0.708033	0.660033	0.625133	0.7052	0	0.941867	0.695267	0.251067	0.942533	0.784433	0.9423	0.5735	0.416667	0.929367	0.942233	0.938233	0.944133	0.6121	0.9429	0.942633	0.5637	0.306567	0.705567	0.639367	0.936867
B4F5	0.965833	0.912133	0.951367	0.979433	0.968867	0.9631	0.9397	0.9574	0.966233	0.968033	0.972	0.9545	0.932767	0.960133	0.987	0.972667	0.9856	0.972	0.2375	0.948867	0.957033	0.9761	0.974	0.9933	0.989867	0.944	0.911433	0.9747	0.941867	0	0.988	0.926567	0.455967	0.506533	0.569267	0.970267	0.9526	0.577633	0.421267	0.200067	0.420967	0.947167	0.2502	0.508667	0.915767	0.9485	0.988333	0.9838	0.6371
NS4F3	0.3768	0.702133	0.508033	0.708167	0.804467	0.4988	0.700967	0.253	0.3907	0.351233	0.1714	0.739633	0.7707	0.882367	0.1652	0.6859	0.7461	0.402633	0.982967	0.599967	0.339567	0.185567	0.190933	0.092	0.0707333	0.910567	0.7368	0.262967	0.695267	0.988	0	0.730133	0.9866	0.6475	0.9869	0.536	0.414867	0.973133	0.985767	0.988167	0.986767	0.8098	0.986833	0.9872	0.831967	0.736767	0.0606667	0.243667	0.9775
NS8M1	0.643133	0.618067	0.552333	0.7081	0.6675	0.616333	0.4963	0.681767	0.653367	0.668767	0.735367	0.5742	0.549133	0.603567	0.706367	0.690333	0.7249	0.479033	0.915867	0.341533	0.6171	0.6796	0.693333	0.806233	0.692067	0.714167	0.5822	0.653233	0.251067	0.926567	0.730133	0	0.934933	0.8311	0.9222	0.501933	0.4474	0.917067	0.926533	0.916567	0.921267	0.557867	0.929633	0.921133	0.6212	0.211833	0.751733	0.651733	0.932567
B4F2	0.943667	0.8687	0.9301	0.9614	0.9381	0.943067	0.9194	0.948133	0.9448	0.947167	0.957733	0.940767	0.9117	0.949	0.984733	0.959733	0.975067	0.968167	0.3856	0.9387	0.937567	0.9687	0.9563	0.991967	0.988367	0.926267	0.885567	0.964633	0.942533	0.455967	0.9866	0.934933	0	0.506433	0.417567	0.969833	0.953333	0.3836	0.306	0.4484	0.4411	0.925133	0.402767	0.329333	0.923433	0.943767	0.986733	0.9671	0.441933
B4F4	0.6232	0.721433	0.6075	0.7577	0.854067	0.617633	0.7425	0.617167	0.623667	0.6249	0.627	0.773633	0.793933	0.9447	0.646	0.731233	0.798667	0.6306	0.492967	0.700533	0.614367	0.633867	0.6295	0.6525	0.649033	0.936967	0.754933	0.631067	0.784433	0.506533	0.6475	0.8311	0.506433	0	0.662033	0.660367	0.613767	0.579433	0.555633	0.525567	0.524633	0.8474	0.504933	0.564967	0.853967	0.842267	0.6476	0.6385	0.632767
B12M3	0.944767	0.863233	0.9333	0.955367	0.9273	0.946133	0.918567	0.949667	0.945367	0.946467	0.9605	0.9324	0.908833	0.928767	0.9853	0.958467	0.974067	0.9663	0.456033	0.9296	0.9305	0.9684	0.946467	0.993367	0.989	0.926367	0.889667	0.9626	0.9423	0.569267	0.9869	0.9222	0.417567	0.662033	0	0.969033	0.953333	0.260667	0.3335	0.507233	0.483	0.919667	0.452067	0.199067	0.910833	0.9397	0.988233	0.9633	0.363467
NS8M4	0.539567	0.629567	0.476267	0.339367	0.417433	0.274933	0.5413	0.538133	0.571933	0.571367	0.572067	0.393733	0.416167	0.743733	0.504733	0.301433	0.3763	0.443833	0.964233	0.4048	0.441233	0.499167	0.5175	0.6106	0.4933	0.858033	0.4444	0.4453	0.5735	0.970267	0.536	0.501933	0.969833	0.660367	0.969033	0	0.380933	0.957033	0.968267	0.970067	0.970467	0.528433	0.9689	0.968567	0.773733	0.461167	0.568933	0.556967	0.961467
NS4F1	0.359167	0.565533	0.364233	0.6791	0.747833	0.4142	0.568767	0.3831	0.402767	0.4073	0.430633	0.6509	0.6746	0.736933	0.3998	0.639433	0.719167	0.214333	0.9466	0.331667	0.392767	0.4363	0.4321	0.492033	0.397867	0.8023	0.610533	0.421233	0.416667	0.9526	0.414867	0.4474	0.953333	0.613767	0.953333	0.380933	0	0.939367	0.9522	0.9517	0.9528	0.708967	0.953167	0.953467	0.714433	0.463667	0.437533	0.419167	0.945767
B8M4	0.934233	0.8595	0.919933	0.9424	0.9155	0.929033	0.9094	0.933533	0.934967	0.937067	0.943167	0.9229	0.900033	0.9243	0.971167	0.943733	0.960767	0.952367	0.4666	0.919833	0.917167	0.953567	0.936133	0.979367	0.975433	0.9217	0.879067	0.9464	0.929367	0.577633	0.973133	0.917067	0.3836	0.579433	0.260667	0.957033	0.939367	0	0.3394	0.5084	0.501233	0.911967	0.392733	0.246833	0.916067	0.926667	0.9743	0.951367	0.313767
B8F1	0.960633	0.893733	0.943033	0.966733	0.956233	0.9466	0.936167	0.9554	0.961967	0.964533	0.966933	0.950233	0.9268	0.9549	0.985067	0.963467	0.977033	0.970167	0.331467	0.941367	0.943133	0.9722	0.959667	0.991367	0.985933	0.940633	0.9019	0.9696	0.942233	0.421267	0.985767	0.926533	0.306	0.555633	0.3335	0.968267	0.9522	0.3394	0	0.3351	0.434033	0.941967	0.373867	0.294633	0.9139	0.944633	0.986467	0.978967	0.427867
B4M4	0.9582	0.9036	0.9427	0.974433	0.960067	0.952433	0.9311	0.953833	0.9584	0.957633	0.961233	0.946967	0.921833	0.947633	0.9856	0.969033	0.987667	0.971033	0.1551	0.942967	0.9496	0.972467	0.963633	0.993333	0.989833	0.934267	0.907067	0.965967	0.938233	0.200067	0.988167	0.916567	0.4484	0.525567	0.507233	0.970067	0.9517	0.5084	0.3351	0	0.423467	0.936167	0.26	0.456733	0.908833	0.938567	0.988067	0.970567	0.609867
B12F4	0.9643	0.914567	0.947667	0.956533	0.939433	0.9578	0.938867	0.955233	0.966167	0.966033	0.968267	0.953733	0.928867	0.936533	0.9856	0.9637	0.978567	0.952067	0.3759	0.9064	0.9518	0.972733	0.968	0.993133	0.989633	0.945267	0.917633	0.971033	0.944133	0.420967	0.986767	0.921267	0.4411	0.524633	0.483	0.970467	0.9528	0.501233	0.434033	0.423467	0	0.936433	0.3253	0.4277	0.9222	0.9445	0.988067	0.978267	0.569133
S12M4	0.5599	0.474233	0.426633	0.516233	0.441967	0.390833	0.325767	0.601633	0.501167	0.5014	0.677033	0.220167	0.1768	0.413633	0.8103	0.488133	0.558467	0.681667	0.9316	0.588933	0.5423	0.6404	0.646533	0.855267	0.7725	0.500433	0.361767	0.576	0.6121	0.947167	0.8098	0.557867	0.925133	0.8474	0.919667	0.528433	0.708967	0.911967	0.941967	0.936167	0.936433	0	0.9414	0.935167	0.5136	0.545467	0.842133	0.590933	0.9351
B8M5	0.961633	0.9027	0.945967	0.9611	0.9444	0.955333	0.936633	0.953067	0.964167	0.9647	0.968133	0.9514	0.928333	0.952833	0.985633	0.961233	0.976167	0.972767	0.223367	0.935133	0.943167	0.972033	0.962433	0.9928	0.989233	0.943867	0.898133	0.970933	0.9429	0.2502	0.986833	0.929633	0.402767	0.504933	0.452067	0.9689	0.953167	0.392733	0.373867	0.26	0.3253	0.9414	0	0.391333	0.919467	0.943567	0.9874	0.979467	0.502333
B12M5	0.956567	0.8992	0.9412	0.959267	0.942233	0.9494	0.930933	0.950567	0.958433	0.958433	0.963	0.9454	0.920833	0.9453	0.985133	0.9586	0.9754	0.9702	0.4228	0.9283	0.936667	0.9699	0.9573	0.992333	0.988933	0.9387	0.8968	0.965267	0.942633	0.508667	0.9872	0.921133	0.329333	0.564967	0.199067	0.968567	0.953467	0.246833	0.294633	0.456733	0.4277	0.935167	0.391333	0	0.916667	0.939933	0.987433	0.9718	0.352967
S4F3	0.585333	0.444567	0.507433	0.807433	0.734367	0.680367	0.4308	0.644567	0.636167	0.654467	0.7111	0.5867	0.5659	0.5202	0.850233	0.773033	0.8408	0.708633	0.904133	0.669433	0.6846	0.7597	0.756733	0.8604	0.839433	0.406733	0.491067	0.729967	0.5637	0.915767	0.831967	0.6212	0.923433	0.853967	0.910833	0.773733	0.714433	0.916067	0.9139	0.908833	0.9222	0.5136	0.919467	0.916667	0	0.6382	0.8464	0.682633	0.941967
NS8M3	0.650533	0.6286	0.5642	0.687267	0.6447	0.595733	0.5042	0.7019	0.678733	0.692433	0.746633	0.5601	0.5377	0.609133	0.670233	0.6635	0.700533	0.488567	0.933367	0.3432	0.610333	0.688033	0.703433	0.8128	0.6984	0.7269	0.534467	0.6283	0.306567	0.9485	0.736767	0.211833	0.943767	0.842267	0.9397	0.461167	0.463667	0.926667	0.944633	0.938567	0.9445	0.545467	0.943567	0.939933	0.6382	0	0.758933	0.664867	0.940633
NS4F4	0.4101	0.7384	0.543633	0.731733	0.831533	0.531567	0.736767	0.287433	0.418067	0.378833	0.200567	0.7674	0.803033	0.918067	0.187833	0.708933	0.7697	0.436867	0.9832	0.6248	0.3753	0.2133	0.221667	0.0738	0.1	0.930767	0.771667	0.2901	0.705567	0.988333	0.0606667	0.751733	0.986733	0.6476	0.988233	0.568933	0.437533	0.9743	0.986467	0.988067	0.988067	0.842133	0.9874	0.987433	0.8464	0.758933	0	0.269933	0.978133
S4M5	0.234633	0.5676	0.323367	0.631067	0.694633	0.372867	0.4801	0.1638	0.203467	0.194233	0.1457	0.522733	0.5569	0.6693	0.2345	0.5899	0.686533	0.349367	0.969833	0.5412	0.2239	0.145067	0.133033	0.2768	0.211967	0.729333	0.603833	0.142167	0.639367	0.9838	0.243667	0.651733	0.9671	0.6385	0.9633	0.556967	0.419167	0.951367	0.978967	0.970567	0.978267	0.590933	0.979467	0.9718	0.682633	0.664867	0.269933	0	0.970067
B8F2	0.954133	0.8998	0.9441	0.953267	0.933133	0.953133	0.9339	0.947133	0.954433	0.955933	0.961	0.945467	0.9234	0.9453	0.9756	0.9547	0.964333	0.962867	0.5464	0.931367	0.9435	0.962733	0.954433	0.982	0.978433	0.9373	0.900033	0.961967	0.936867	0.6371	0.9775	0.932567	0.441933	0.632767	0.363467	0.961467	0.945767	0.313767	0.427867	0.609867	0.569133	0.9351	0.502333	0.352967	0.941967	0.940633	0.978133	0.970067	0
NS4M3	0.421567	0.7446	0.5475	0.7309	0.831767	0.539867	0.7457	0.293167	0.422	0.3827	0.21	0.7702	0.805467	0.927267	0.227467	0.709767	0.7677	0.4744	0.946067	0.681567	0.3856	0.2204	0.230233	0.0610333	0.139667	0.936533	0.778333	0.297233	0.763467	0.948767	0.0994667	0.812533	0.947133	0.6079	0.948033	0.624867	0.499967	0.934633	0.9462	0.9485	0.948367	0.8449	0.9479	0.947967	0.855867	0.8189	0.0793	0.2747	0.9369
B12F2	0.926408	0.834243	0.918471	0.958701	0.931361	0.937984	0.894247	0.946921	0.924941	0.92721	0.954059	0.924492	0.887944	0.923438	0.985908	0.959589	0.976431	0.969185	0.460886	0.931779	0.93039	0.969683	0.945833	0.993509	0.989795	0.908192	0.880921	0.962721	0.94387	0.56743	0.988087	0.926091	0.276437	0.61266	0.301298	0.970591	0.954802	0.381983	0.335587	0.524377	0.476438	0.902955	0.463272	0.300902	0.912246	0.942145	0.988404	0.957129	0.390946
NS8F1	0.375967	0.704467	0.509433	0.7177	0.804733	0.497867	0.7038	0.256633	0.3794	0.341033	0.169633	0.730333	0.7686	0.885567	0.207033	0.6922	0.7557	0.445567	0.975167	0.647333	0.352133	0.1993	0.195033	0.0648	0.122333	0.898867	0.7409	0.258333	0.728433	0.985667	0.0789333	0.776167	0.980267	0.6419	0.982067	0.598767	0.465733	0.965467	0.980833	0.981333	0.985733	0.808467	0.984333	0.983467	0.821567	0.783467	0.0561667	0.2365	0.975167
NS12M5	0.334233	0.6546	0.4605	0.711267	0.7921	0.463433	0.6541	0.2111	0.362	0.323233	0.160333	0.708433	0.7377	0.836967	0.153967	0.6799	0.748433	0.326433	0.976	0.5052	0.317567	0.178667	0.180633	0.191	0.129633	0.8627	0.693867	0.240933	0.583533	0.9809	0.125533	0.618	0.979467	0.639867	0.981267	0.464433	0.320733	0.966633	0.9786	0.980767	0.980567	0.773633	0.980233	0.980267	0.783067	0.6233	0.1492	0.224833	0.9696
NS8F4	0.577733	0.528833	0.4978	0.6965	0.718667	0.588933	0.4968	0.627467	0.619567	0.6192	0.674633	0.566533	0.582033	0.6286	0.613967	0.6724	0.709633	0.443233	0.923867	0.244133	0.5977	0.660733	0.654933	0.743267	0.629133	0.712167	0.5431	0.627033	0.303233	0.939467	0.6672	0.269067	0.939367	0.7708	0.926933	0.465733	0.3714	0.923133	0.933467	0.928433	0.935733	0.6081	0.937133	0.927167	0.627033	0.210867	0.686767	0.606367	0.9414
NS12M1	0.672633	0.6487	0.572333	0.756733	0.713633	0.660133	0.504833	0.719233	0.685067	0.709433	0.7871	0.5731	0.5544	0.559933	0.751867	0.7306	0.7689	0.4884	0.927333	0.3914	0.658333	0.729867	0.748067	0.856933	0.7435	0.667233	0.613567	0.692467	0.2115	0.9409	0.7813	0.1695	0.941567	0.885267	0.935333	0.5331	0.470733	0.926333	0.938433	0.933033	0.937833	0.536967	0.938133	0.9361	0.591933	0.218933	0.801	0.688333	0.935933
NS12M2	0.657033	0.619267	0.583967	0.816567	0.775367	0.711433	0.5668	0.7052	0.678567	0.697067	0.7752	0.6573	0.621633	0.636767	0.737933	0.7921	0.826667	0.505933	0.924567	0.3995	0.7208	0.778433	0.7752	0.8413	0.7458	0.6776	0.6695	0.7509	0.197633	0.935367	0.7652	0.199033	0.9328	0.859467	0.9309	0.5923	0.444067	0.919633	0.931067	0.9281	0.933333	0.616433	0.930067	0.928967	0.5743	0.276133	0.7869	0.699433	0.924367
NS8M2	0.681667	0.652867	0.588133	0.7774	0.737467	0.6791	0.550567	0.731933	0.7016	0.723367	0.782267	0.636567	0.616067	0.608433	0.7535	0.7545	0.7903	0.483633	0.919267	0.339833	0.686433	0.742667	0.7413	0.847233	0.733667	0.705833	0.629333	0.714533	0.260433	0.928433	0.771167	0.171167	0.939633	0.877633	0.925667	0.561167	0.468033	0.9247	0.9253	0.920167	0.934333	0.6111	0.9349	0.927	0.624467	0.224367	0.7939	0.6934	0.937667
S8F5	0.363333	0.684633	0.444367	0.499233	0.600167	0.304433	0.593567	0.2437	0.360033	0.325033	0.2416	0.534033	0.576733	0.795233	0.243767	0.477	0.5394	0.421867	0.9737	0.5917	0.2053	0.164467	0.178633	0.290667	0.2152	0.914967	0.5457	0.124067	0.752467	0.982367	0.256833	0.702167	0.9769	0.641033	0.9775	0.4087	0.4553	0.9633	0.9782	0.9838	0.9793	0.616233	0.9781	0.9774	0.835067	0.6756	0.278233	0.217667	0.9693
NS12F2	0.613067	0.613933	0.5432	0.725333	0.709533	0.638033	0.499033	0.655567	0.6117	0.634833	0.7088	0.557533	0.536233	0.626833	0.699033	0.705067	0.738533	0.424467	0.9269	0.358967	0.636067	0.691067	0.674567	0.781033	0.6763	0.6629	0.6005	0.670467	0.187233	0.9431	0.705833	0.2113	0.940933	0.806667	0.9331	0.5448	0.426333	0.9202	0.941867	0.9311	0.942167	0.542967	0.9429	0.9388	0.596367	0.246367	0.728367	0.613667	0.934167
NS4M4	0.371133	0.697567	0.503367	0.7309	0.817367	0.495033	0.695767	0.248867	0.390033	0.351633	0.180733	0.738567	0.7666	0.877867	0.195633	0.703233	0.768267	0.3811	0.979367	0.586867	0.349467	0.202367	0.2056	0.0963	0.0981667	0.8899	0.730533	0.269167	0.664667	0.984667	0.0623333	0.714067	0.983033	0.6438	0.9861	0.5374	0.398667	0.9705	0.983467	0.984233	0.9843	0.807633	0.9843	0.984567	0.8061	0.719567	0.0659	0.248567	0.9733
NS12F1	0.359267	0.677367	0.451	0.663333	0.754367	0.4431	0.6459	0.2344	0.361	0.325767	0.158467	0.6887	0.718633	0.828533	0.137567	0.6342	0.699667	0.363833	0.979567	0.529433	0.2886	0.138567	0.141367	0.1792	0.0695333	0.903733	0.677333	0.2068	0.668267	0.9848	0.118033	0.643533	0.983367	0.643867	0.985867	0.4547	0.351967	0.970733	0.9831	0.984533	0.9844	0.760467	0.984133	0.984333	0.823533	0.651233	0.145167	0.204933	0.9734
NS12M4	0.305567	0.6226	0.428433	0.720567	0.798967	0.467067	0.626667	0.220933	0.3517	0.315867	0.2576	0.7069	0.733267	0.807567	0.239	0.688533	0.7587	0.278267	0.9672	0.451333	0.3197	0.2781	0.268467	0.284467	0.2327	0.8259	0.673067	0.263833	0.484433	0.972267	0.226267	0.538833	0.971467	0.6313	0.974067	0.450967	0.255733	0.9585	0.971367	0.972133	0.972167	0.7672	0.972467	0.9725	0.728767	0.556167	0.2383	0.263367	0.961467
NS4F2	0.573567	0.569367	0.5065	0.691833	0.715533	0.5962	0.461367	0.624833	0.575833	0.596467	0.675933	0.521	0.536467	0.6252	0.659867	0.6698	0.7006	0.3556	0.9415	0.297433	0.603067	0.6545	0.647767	0.7462	0.636733	0.659867	0.570167	0.632333	0.276633	0.9506	0.6696	0.303833	0.937433	0.778133	0.948367	0.491067	0.385967	0.929467	0.945367	0.944233	0.953933	0.536667	0.948367	0.9498	0.6039	0.308867	0.699967	0.5742	0.939467
S4M3	0.275133	0.5698	0.344267	0.587167	0.654433	0.342833	0.518533	0.150833	0.2824	0.2554	0.1238	0.584833	0.613933	0.692867	0.230233	0.540633	0.646267	0.4126	0.965333	0.572433	0.173867	0.0970667	0.0921333	0.271733	0.198333	0.7912	0.536533	0.104367	0.729167	0.974	0.2359	0.693267	0.9672	0.6315	0.967533	0.513667	0.4335	0.9524	0.969967	0.9695	0.968867	0.6534	0.967867	0.967933	0.7272	0.7025	0.2624	0.145267	0.962033
S12M5	0.544667	0.451967	0.449333	0.589567	0.5234	0.450633	0.289133	0.633733	0.5343	0.568733	0.706767	0.306367	0.278067	0.294733	0.846133	0.556667	0.621067	0.699767	0.9362	0.5985	0.570667	0.6799	0.687633	0.889367	0.805967	0.4534	0.354633	0.6009	0.629267	0.9513	0.843067	0.5675	0.932633	0.890533	0.937967	0.567933	0.7191	0.924067	0.944467	0.943667	0.944667	0.204267	0.945733	0.940467	0.4869	0.522033	0.8756	0.629033	0.9455
NS12F3	0.417467	0.746	0.5513	0.747467	0.845967	0.540233	0.744533	0.2961	0.4245	0.385733	0.209467	0.7811	0.815133	0.925833	0.2165	0.7254	0.782767	0.4596	0.987967	0.660233	0.3848	0.230767	0.231733	0.0395	0.121867	0.938933	0.780267	0.299467	0.7399	0.9937	0.0807	0.787267	0.992033	0.652833	0.9934	0.5923	0.4727	0.9789	0.991867	0.993467	0.993	0.8572	0.9929	0.992533	0.8548	0.7936	0.0631333	0.283633	0.982167
S12F4	0.7646	0.724667	0.689433	0.182933	0.142433	0.473167	0.6463	0.754467	0.770233	0.761567	0.763733	0.449367	0.4318	0.7348	0.824833	0.2021	0.128533	0.7922	0.9606	0.7303	0.6395	0.689267	0.710667	0.873467	0.794567	0.852533	0.511867	0.6504	0.8226	0.970833	0.834733	0.715633	0.958467	0.886933	0.955267	0.448867	0.787833	0.9431	0.959833	0.9726	0.960467	0.5007	0.958733	0.959533	0.779333	0.688333	0.8587	0.749167	0.953233
NS8F2	0.444067	0.7725	0.5771	0.7581	0.861467	0.565133	0.7709	0.321267	0.448533	0.409167	0.234133	0.796567	0.837033	0.952733	0.2313	0.737333	0.792567	0.496667	0.991433	0.696367	0.4092	0.246167	0.2544	0.04	0.1442	0.964967	0.806067	0.321433	0.779033	0.995267	0.105567	0.826633	0.9939	0.654067	0.994833	0.630167	0.512433	0.981233	0.992933	0.995133	0.9947	0.8759	0.994633	0.994533	0.881333	0.832967	0.0821667	0.298133	0.9836
S8F4	0.5429	0.425267	0.4769	0.577833	0.505267	0.439	0.270067	0.618133	0.551333	0.574667	0.698767	0.276933	0.265633	0.366333	0.853167	0.540167	0.615633	0.709733	0.899067	0.628967	0.5487	0.681767	0.678267	0.8962	0.813067	0.4374	0.317267	0.601133	0.6523	0.916667	0.849233	0.5728	0.900533	0.872933	0.896067	0.569267	0.731533	0.896133	0.910933	0.907233	0.9154	0.204667	0.915867	0.909533	0.476567	0.5648	0.8832	0.625867	0.9237
B4M5	0.475467	0.682433	0.5196	0.713233	0.795667	0.514633	0.710967	0.471033	0.4814	0.479633	0.481633	0.7467	0.771133	0.890133	0.4878	0.697133	0.758933	0.461733	0.675167	0.6173	0.461867	0.490333	0.476167	0.499367	0.491533	0.912967	0.717467	0.484733	0.729167	0.722667	0.486033	0.765833	0.692233	0.384533	0.6599	0.6078	0.469933	0.652767	0.683533	0.713033	0.6549	0.810233	0.663567	0.669067	0.811167	0.7859	0.486233	0.493167	0.6642
NS4M2	0.3837	0.713333	0.520133	0.716433	0.8172	0.515133	0.715	0.2655	0.403267	0.3653	0.1837	0.7533	0.7833	0.895833	0.1807	0.693967	0.752533	0.416267	0.9843	0.6249	0.3529	0.1916	0.204767	0.0791	0.0909667	0.9201	0.749067	0.278	0.7112	0.9893	0.0481333	0.7544	0.987833	0.648367	0.989233	0.559633	0.4315	0.9754	0.9873	0.989167	0.989133	0.8193	0.9887	0.988533	0.838133	0.7596	0.045	0.2553	0.978567
NS12F4	0.4266	0.755533	0.560467	0.742767	0.8448	0.548333	0.754067	0.304	0.4324	0.393767	0.217033	0.7808	0.819833	0.9353	0.2148	0.720567	0.7774	0.475233	0.988367	0.677333	0.392433	0.227967	0.237833	0.0233	0.124967	0.948167	0.788667	0.305467	0.758667	0.994033	0.0867333	0.807833	0.992633	0.653	0.993433	0.609867	0.493233	0.979667	0.991633	0.993267	0.9932	0.858667	0.992867	0.992667	0.864533	0.813933	0.0626333	0.282767	0.9821
B12F1	0.957533	0.906033	0.943967	0.969533	0.957733	0.955567	0.931667	0.949533	0.9579	0.961833	0.965667	0.9471	0.925933	0.9531	0.984467	0.964633	0.982667	0.9724	0.231233	0.940533	0.9487	0.9727	0.9666	0.991333	0.988033	0.936967	0.902233	0.968667	0.937667	0.245567	0.986267	0.9199	0.348933	0.485833	0.537833	0.968933	0.951267	0.531167	0.376167	0.279167	0.3897	0.9406	0.2278	0.461267	0.911767	0.939333	0.986367	0.9776	0.556333
NS4M1	0.453433	0.780567	0.5852	0.7601	0.867333	0.5732	0.7788	0.328867	0.452967	0.416633	0.2415	0.801367	0.844833	0.962333	0.260167	0.7403	0.7945	0.514367	0.994667	0.728367	0.417567	0.251733	0.262067	0.0527333	0.1725	0.972767	0.812867	0.3277	0.8084	0.996733	0.133067	0.8573	0.995233	0.6559	0.996733	0.6591	0.5431	0.983067	0.995	0.9967	0.9966	0.883267	0.996267	0.995933	0.889633	0.863867	0.109733	0.304333	0.985467
B12F3	0.961933	0.902367	0.9464	0.964067	0.9526	0.9546	0.9376	0.953267	0.964133	0.965133	0.967233	0.951767	0.927167	0.9533	0.986367	0.9602	0.9766	0.971333	0.2508	0.9344	0.9428	0.9711	0.9627	0.993367	0.9899	0.942467	0.904733	0.968833	0.940533	0.311333	0.987933	0.925333	0.3449	0.496367	0.494567	0.969467	0.952067	0.5383	0.417267	0.298433	0.356267	0.942167	0.3141	0.395133	0.9168	0.942833	0.9881	0.977533	0.6111
NS4M5	0.467233	0.794733	0.598567	0.771767	0.879333	0.5864	0.793467	0.342033	0.465967	0.430567	0.254833	0.813767	0.858267	0.975633	0.278433	0.753667	0.806667	0.531933	0.9932	0.744133	0.432033	0.265067	0.275233	0.0719333	0.190667	0.9874	0.8272	0.3414	0.826733	0.994367	0.1517	0.875367	0.992933	0.6535	0.994233	0.677667	0.561567	0.982133	0.9927	0.9944	0.9943	0.896567	0.994033	0.993533	0.903867	0.881733	0.1275	0.316933	0.984833
B8M2	0.937433	0.877	0.922767	0.9427	0.925267	0.931967	0.912833	0.933833	0.939533	0.941333	0.944867	0.9276	0.9044	0.9316	0.968733	0.942667	0.9597	0.953033	0.2297	0.923333	0.919367	0.9523	0.9388	0.976	0.972467	0.930533	0.873367	0.948133	0.924133	0.333067	0.970667	0.905767	0.373467	0.481567	0.433167	0.952833	0.9348	0.365833	0.4063	0.2875	0.365267	0.917467	0.204167	0.395	0.903167	0.9226	0.9709	0.956633	0.4597
B12M1	0.955098	0.876303	0.940438	0.956912	0.932034	0.94925	0.928658	0.948383	0.956949	0.956885	0.961779	0.943302	0.919606	0.942236	0.986103	0.958705	0.974829	0.967046	0.444172	0.931526	0.935766	0.968831	0.956652	0.993253	0.989683	0.932928	0.883557	0.962384	0.939734	0.552594	0.98705	0.92304	0.270839	0.607433	0.300805	0.96998	0.951946	0.385561	0.389256	0.516151	0.532973	0.932354	0.508077	0.291931	0.915128	0.941609	0.987985	0.971483	0.446502
B8F5	0.9595	0.8983	0.943167	0.962333	0.947067	0.9526	0.9347	0.951967	0.961667	0.962233	0.965833	0.9492	0.926233	0.9511	0.983533	0.960833	0.974467	0.9679	0.379567	0.941067	0.940267	0.969267	0.960133	0.9904	0.986667	0.9393	0.8935	0.9686	0.939133	0.493233	0.984333	0.922667	0.339633	0.6176	0.266467	0.9686	0.950267	0.3705	0.1882	0.406833	0.513267	0.9396	0.4362	0.3307	0.912267	0.944333	0.985267	0.9773	0.4111
B8M3	0.942993	0.87899	0.929307	0.961079	0.938453	0.943325	0.923059	0.948118	0.944924	0.947755	0.957192	0.933535	0.911986	0.945497	0.98583	0.959287	0.975842	0.968739	0.366287	0.938394	0.930942	0.969385	0.948329	0.992676	0.989439	0.923548	0.887363	0.963153	0.944625	0.459047	0.987314	0.93358	0.212731	0.497137	0.356994	0.97115	0.953282	0.341757	0.28336	0.436199	0.369775	0.925804	0.331891	0.308958	0.920386	0.941846	0.987603	0.963734	0.440941
B8F3	0.967033	0.9008	0.951667	0.966367	0.9539	0.9596	0.941967	0.9587	0.9689	0.970533	0.973333	0.956367	0.933633	0.959267	0.9864	0.966033	0.977333	0.974733	0.2509	0.9378	0.948933	0.976567	0.967633	0.993267	0.989933	0.949933	0.9082	0.976067	0.943133	0.2631	0.988167	0.927133	0.307933	0.478	0.5038	0.970133	0.9534	0.471	0.286433	0.264333	0.3515	0.947033	0.249867	0.403767	0.916933	0.949233	0.989167	0.985033	0.506733
B8M1	0.9485	0.862	0.933833	0.959667	0.935533	0.943767	0.926167	0.9492	0.9497	0.951733	0.9569	0.9412	0.915633	0.948133	0.985533	0.958867	0.9752	0.966733	0.421433	0.937033	0.936633	0.969533	0.955767	0.993267	0.989233	0.927733	0.888	0.964367	0.9419	0.5437	0.987333	0.932	0.303	0.549	0.292867	0.971	0.952567	0.213467	0.3095	0.497633	0.4461	0.9295	0.378633	0.2295	0.923733	0.943267	0.987633	0.9668	0.320033
B12M4	0.940507	0.853708	0.92923	0.960555	0.933103	0.944821	0.911708	0.947096	0.939009	0.941396	0.959445	0.926682	0.905409	0.931874	0.986314	0.95924	0.975345	0.966155	0.464518	0.931348	0.929872	0.970518	0.945564	0.993703	0.989645	0.918381	0.884103	0.962516	0.943162	0.568174	0.987408	0.931458	0.306043	0.59638	0.27641	0.970521	0.953668	0.359128	0.370338	0.541738	0.501879	0.918014	0.46067	0.320253	0.912248	0.941953	0.988331	0.962625	0.458137
B4M2	0.9694	0.918533	0.954467	0.982167	0.971267	0.964367	0.9426	0.959133	0.969067	0.9695	0.972167	0.9581	0.933733	0.9597	0.987167	0.974867	0.9884	0.9718	0.210967	0.947667	0.959667	0.976467	0.9754	0.9936	0.9903	0.945467	0.9152	0.973667	0.9401	0.293333	0.988633	0.921867	0.422133	0.5538	0.521733	0.9716	0.952967	0.5541	0.381067	0.209867	0.450733	0.9482	0.322767	0.470667	0.917667	0.9463	0.9883	0.9829	0.635267
B4M3	0.964833	0.905467	0.949733	0.973967	0.963267	0.957433	0.940667	0.9596	0.966367	0.968667	0.971267	0.9546	0.931067	0.959	0.986033	0.967467	0.980133	0.970933	0.206467	0.9465	0.9521	0.975767	0.968067	0.992767	0.9897	0.945033	0.9083	0.973733	0.940467	0.1099	0.9877	0.921433	0.4737	0.5126	0.565233	0.970467	0.9524	0.558367	0.370867	0.1468	0.4185	0.946067	0.259467	0.508233	0.9177	0.9466	0.988	0.982633	0.628633
B4F3	0.966733	0.922067	0.951667	0.979067	0.967967	0.961667	0.9423	0.958533	0.967833	0.968833	0.971733	0.9563	0.931167	0.960367	0.987267	0.971233	0.984067	0.9718	0.316967	0.950033	0.956267	0.9754	0.973167	0.993533	0.989833	0.950067	0.916767	0.973833	0.943067	0.175933	0.988533	0.930867	0.526233	0.536433	0.616567	0.9713	0.954467	0.596867	0.526133	0.274033	0.4708	0.9471	0.341567	0.533567	0.920033	0.949333	0.988367	0.983533	0.673633
B4F1	0.9592	0.9059	0.944367	0.975567	0.964433	0.957333	0.933033	0.953533	0.9597	0.960667	0.9646	0.947933	0.9255	0.954267	0.9867	0.9684	0.9847	0.970267	0.2167	0.941867	0.951867	0.971667	0.968267	0.993767	0.9904	0.937733	0.906667	0.969167	0.937333	0.129167	0.988367	0.924	0.400833	0.464067	0.524967	0.9699	0.952433	0.535667	0.420767	0.210467	0.3952	0.940067	0.262067	0.463367	0.911667	0.9441	0.988567	0.976133	0.5718
B12F5	0.954881	0.884111	0.94015	0.959615	0.936377	0.950067	0.929842	0.950342	0.956548	0.958377	0.962962	0.94438	0.92253	0.946615	0.986527	0.959889	0.976559	0.971342	0.316579	0.93307	0.937051	0.970697	0.957826	0.993698	0.990297	0.934808	0.885049	0.966798	0.940499	0.38614	0.987562	0.922903	0.316055	0.46651	0.345455	0.969877	0.951972	0.317202	0.318055	0.389885	0.340594	0.935433	0.271154	0.23807	0.912954	0.940318	0.988565	0.973564	0.351782
B8F4	0.955733	0.896667	0.940333	0.9615	0.943067	0.9488	0.931033	0.9521	0.9576	0.959633	0.962033	0.9452	0.9225	0.9489	0.986167	0.960633	0.975967	0.970667	0.262533	0.940933	0.937533	0.970933	0.956067	0.993167	0.989667	0.937833	0.892067	0.9656	0.9397	0.360833	0.987933	0.920733	0.268933	0.4853	0.3164	0.969267	0.9514	0.356033	0.184767	0.314667	0.3582	0.936267	0.304167	0.243167	0.912067	0.938133	0.9883	0.974667	0.4298
B12M2	0.964367	0.908467	0.949233	0.969433	0.959	0.957467	0.940467	0.956367	0.966567	0.9681	0.9714	0.9543	0.9313	0.9598	0.987067	0.965	0.9778	0.974233	0.278133	0.941267	0.9487	0.974667	0.9659	0.9935	0.990333	0.9465	0.9073	0.973867	0.9438	0.1857	0.988133	0.929133	0.411967	0.494533	0.4755	0.970633	0.953	0.459167	0.386267	0.2532	0.350967	0.946333	0.147167	0.373333	0.919133	0.9475	0.988367	0.983	0.514633
[truncated: 41 more columns]

## Sheet: additional file 4b-NMDS
Supplementary Additional File 4b. Non-metric multidimensional scaling analysis
Mouse ID	MDS1	MDS2
NS4M4	-0.25166	0.00287661
B8F4	0.132118	-0.121461
NS4F4	-0.320806	0.00496514
NS4F5	-0.184833	0.208844
NS4F1	-0.109854	0.173698
NS4F2	-0.224631	0.0443501
NS4F3	-0.202558	0.131974
NS8M1	-0.140518	0.00358788
NS8M3	-0.23372	-0.0158908
NS8M2	-0.194295	0.039323
NS8M5	-0.11512	0.023653
NS8M4	-0.168139	0.0245752
S8F3	0.0440046	0.113818
S8F2	0.0862416	0.149634
S8F1	0.173546	0.167001
S8F5	-0.0927603	0.0759725
S8F4	0.0391455	0.154231
B4F4	-0.0109483	-0.187528
B4F5	0.0163418	-0.17137
B4F1	0.0601313	-0.235515
B4F2	0.0585028	-0.142941
B4F3	-0.0180706	-0.231078
S4F5	0.469578	0.162965
S4F4	0.104492	0.121024
S4F3	0.107884	0.089743
S4F2	0.129843	0.14902
S4F1	0.257357	0.0761538
S8M4	0.0752363	0.121123
S8M5	0.0617955	0.0934595
S8M2	0.0732505	0.161271
S8M3	0.0452256	0.0883548
S8M1	0.0433838	0.127291
NS12M1	-0.249532	0.0251879
NS12M2	-0.269007	0.0430946
NS12M3	-0.240778	0.0541275
NS12M4	-0.36733	0.0369513
NS12M5	-0.315327	0.0455359
S4M2	0.251281	0.135403
S4M3	0.0774378	0.0856562
S4M1	0.157544	0.121294
S4M4	0.049859	0.0959855
S4M5	0.0850482	0.237947
S12M5	0.0344599	0.228905
S12M4	0.315654	0.201606
S12M1	0.154833	0.165807
S12M3	0.0333968	0.165815
S12M2	0.00691843	0.250929
B12M4	0.0507707	-0.202191
B12M5	0.107045	-0.120531
B12M1	0.116578	-0.16195
B12M2	-0.0264435	-0.240499
B12M3	0.267375	-0.172667
NS12F5	-0.203367	0.00471985
NS12F4	-0.246856	-0.00171242
NS12F1	-0.251793	0.0415995
NS12F3	-0.229476	0.0879464
NS12F2	-0.198229	0.0351441
NS4M5	-0.24419	-0.229646
B8F1	0.0317823	-0.125876
B8F2	0.0109146	-0.218333
B8F3	0.139775	-0.179026
NS4M1	-0.367659	0.0041658
B8F5	-0.0139646	-0.165836
NS4M3	-0.138705	-0.0702007
NS4M2	-0.225323	0.0256237
NS8F1	-0.229024	0.127716
NS8F2	-0.268024	-0.0583237
NS8F3	0.369525	-0.0287069
NS8F4	-0.284226	0.0433932
NS8F5	-0.0631525	0.439123
B4M5	0.0802853	-0.134245
B4M4	0.12222	-0.27227
B4M1	0.231015	-0.250769
B4M3	-0.0204366	-0.198617
B4M2	-0.0715218	-0.253583
B12F5	0.0548682	-0.300159
B12F4	0.161429	-0.172501
B12F1	-0.103242	-0.158356
B12F3	0.0494514	-0.173344
B12F2	0.0859555	-0.176182
B8M1	0.0817718	-0.155832
B8M3	0.0109	-0.181148
B8M2	0.112906	-0.0787525
B8M5	0.12973	-0.141331
B8M4	0.284177	-0.0908857
S12F4	0.132358	0.103488
S12F5	0.271149	0.110159
S12F1	0.249849	0.2868
S12F2	0.29344	0.0626627
S12F3	0.30574	0.0435647

## Sheet: additional file5
Supplementary Additional File 5. KEGG pathway enrichment analysis
#OTU ID	S8M1	S4F1	S2M1	S2F3	S2F2	S2M2	S8F2	S4M1	S8M2	S8M3	S8M5	S8F3	S12M3	S4F5	NS8F5	S2F1	S2F5	NS4F5	B4M1	NS8F3	S8F1	S4M2	S8M4	NS2F5	NS8M5	S4F4	S4F2	S4M4	NS2M3	B4F5	NS4F3	NS8M1	B4F2	B4F4	B12M3	NS8M4	NS4F1	B8M4	B8F1	B4M4	B12F4	S12M4	B8M5	B12M5	S4F3	NS8M3	NS4F4	S4M5	B8F2
1,1,1-Trichloro-2,2-bis(4-chlorophenyl)ethane (DDT) degradation	0	5	0	2	4	0	0	0	2	2	1	1	0	8	3	5	3	44	2	49	3	2	1	0	1	0	0	2	0	0	2	0	0	2	5	2	3	3	0	0	22	3	0	2	0	0	0	0	0
ABC transporters	827758	1183290	867550	347659	474568	530990	1117982	595560	867909	826169	533656	843621	902674	1245468	398584	372548	318796	753683	1231223	818385	559158	411880	479982	313503	338530	1414005	847304	452854	1140784	1354513	355786	1025274	1403685	999546	976908	458922	740380	1057126	1136308	1271745	1159358	1070152	1260131	1067080	1271422	973322	356310	585721	1060439
Adherens junction	0	0	0	0	0	0	0	0	0	0	0	0	0	0	0	0	0	0	0	0	0	0	0	0	0	0	0	0	0	0	0	0	0	0	0	0	0	0	0	0	0	0	0	0	0	0	0	0	0
Adipocytokine signaling pathway	4929	9243	7115	17407	19005	11072	9303	3889	4561	4188	3106	12247	13254	12750	4133	16550	19040	7067	6107	9798	6653	4575	4765	1268	3287	9784	11406	6015	8707	7704	2360	10295	7351	5375	4794	12497	6694	6161	6515	6803	6832	12610	6431	4562	9125	11708	1816	4256	5754
African trypanosomiasis	4	99	12	47	48	34	15	2	8	5	4	6	4	180	804	29	20	17	716	255	11	34	11	13	144	10	6	5	64	113	85	193	160	914	751	238	161	2354	631	395	1167	44	1678	56	3	451	87	15	894
Alanine, aspartate and glutamate metabolism	214161	304328	216386	210547	239621	193043	290837	159073	225034	208528	155079	270909	259004	307063	120796	207239	213348	187611	248026	208705	177669	143245	155371	99961	112820	300549	252554	154886	243648	272586	111229	240944	262780	204607	215571	179506	183003	235410	237135	257281	251009	284716	262963	213831	271877	239113	108316	167562	225642
Aldosterone-regulated sodium reabsorption	0	1	2	1	1	2	2	0	0	0	0	1	0	2	0	0	0	0	0	0	0	0	1	0	0	2	0	0	0	0	0	0	2	0	0	0	0	0	6	5	0	0	0	0	0	0	0	0	0
Alzheimer's disease	9475	13268	9008	7237	8359	7873	12390	7518	9609	8976	7347	10313	9763	13648	6773	7254	7052	7815	10123	8929	7897	6699	7265	5426	5762	11901	10046	6798	9535	10935	5787	9452	10996	9289	9779	6874	7945	10929	10765	10529	10265	11275	10849	9347	11050	9726	5715	7540	9828
Amino acid metabolism	42053	57825	44738	30918	36680	34419	54297	30781	44261	42780	28600	44429	52403	57982	23023	32038	31465	37231	65086	44125	31158	24536	27625	18026	20690	62616	47100	26896	51892	69435	20763	52571	75895	50611	58620	32547	36903	57044	69700	68423	65898	59184	66430	62818	57627	48754	19787	30925	63340
Amino acid related enzymes	302458	424654	302758	239925	279387	247303	401850	231528	314851	291689	223608	353182	333858	430579	180977	239666	237666	269618	361720	295868	244004	200288	216523	153398	164785	433394	337777	211551	355403	401131	166472	341298	379866	299854	306622	226521	264773	334262	346492	379222	356796	373206	381917	307730	397839	335134	163969	237342	324916
Amino sugar and nucleotide sugar metabolism	357048	443888	366076	310369	343351	312158	434231	290758	373557	359067	282720	397098	406350	448732	240011	310401	311548	333127	411852	336111	297726	260314	278100	221594	232609	484805	384451	274940	416132	462793	232479	392268	468571	368007	380124	292224	320843	370534	358153	410838	410613	438862	430595	389790	447137	386299	230952	299427	369677
Aminoacyl-tRNA biosynthesis	255732	348657	249475	173309	202702	197691	322080	203816	263792	246747	199827	273216	255727	343152	165757	174796	166935	227411	296623	241192	208484	177802	192240	151470	153357	345077	265155	182611	289574	329099	158244	272953	315821	246952	260147	174441	224091	291479	291274	312098	280387	289323	317962	255840	320474	268330	157669	206837	274002
Aminobenzoate degradation	40686	42216	39919	37370	37878	38433	43543	40550	41985	40696	40232	41386	39187	43321	38048	38122	37745	40740	44067	37414	38963	40287	39556	39953	39246	43140	40729	39211	42797	46875	39811	40901	47421	44664	39070	37341	39147	45194	46790	46157	42570	38315	47523	39426	45204	38674	39276	40155	42985
Amoebiasis	2516	3659	3609	4284	4794	3436	4679	1962	2684	2522	1415	4728	5219	6128	986	4297	4783	3669	5261	4132	2075	1345	1409	506	1021	7211	4172	2047	5739	6379	804	5392	5374	3423	3096	3737	3142	4511	4437	5501	4731	5337	6024	4199	6703	4936	677	2085	5665
Amyotrophic lateral sclerosis (ALS)	5518	8001	6563	866	1943	2852	8861	3438	6253	6379	2582	6275	6854	10207	1874	1129	451	6713	10276	6279	2660	1203	2004	675	997	14415	5355	2153	11146	11886	1080	9258	9004	7801	5382	2396	5335	6884	6885	11008	8650	9105	10173	6512	12483	8346	1115	3854	6346
Antigen processing and presentation	6652	11716	6887	6029	7597	5484	10624	4016	6943	6123	3596	9309	8852	11906	2264	5905	6006	5413	9929	7256	4837	2961	3560	820	1542	11417	8921	3527	8665	10845	1479	8678	10822	6756	9070	5048	5618	9648	10157	10425	10012	10194	10692	8485	10037	8713	1327	4092	9154
Apoptosis	2615	992	1970	1101	570	2071	988	3244	2622	2798	3678	885	659	99	3569	1188	942	2272	14	1219	2800	3641	3586	4582	3992	17	818	3248	801	2	4189	561	12	1690	30	1547	2137	57	90	4	7	486	2	4	431	524	4297	3371	19
Arachidonic acid metabolism	365	1233	673	334	534	766	849	456	321	330	333	575	946	2084	1332	476	168	777	3401	2220	609	363	299	173	394	1308	730	350	1406	2720	345	1877	3113	3306	4919	917	1136	4992	4119	3222	4243	1221	4543	3807	906	1540	239	284	4541
Arginine and proline metabolism	232733	364653	248389	215116	257999	201103	350687	164729	244169	225147	147408	313510	301611	391399	112161	213941	220219	220249	342340	255169	181074	129643	144571	73970	94360	401376	299246	148445	324495	379928	92257	314450	362657	256104	287821	195084	215534	311715	327763	357168	331093	338761	360626	292750	364018	306800	87852	167596	309338
Arrhythmogenic right ventricular cardiomyopathy (ARVC)	0	0	0	0	0	0	0	0	0	0	0	0	0	0	0	0	0	0	0	0	0	0	0	0	0	0	0	0	0	0	0	0	0	0	0	0	0	0	0	0	0	0	0	0	0	0	0	0	0
Ascorbate and aldarate metabolism	31718	48612	34668	19409	26094	22607	44419	17429	34510	33731	15680	35574	42534	46504	7314	19745	17997	26320	46822	28820	19150	10542	15408	3309	5854	56719	35702	13984	42479	51392	5886	38941	57155	39460	43239	17621	23386	39903	37986	46468	45707	51731	46066	44029	47385	36993	5252	19348	37967
Atrazine degradation	5909	8613	8344	625	2043	3231	9537	4161	6272	5982	2633	6492	7581	12178	4455	1093	786	9491	14619	9459	2671	1219	1700	1036	1897	19405	7245	2283	16782	18338	1819	14438	13545	10675	6075	4653	8665	7945	11311	16160	10650	8829	14423	9547	18555	13736	1800	4144	10694
Bacterial chemotaxis	132621	211755	146026	32000	61016	70994	219054	85702	137836	118330	66253	157255	148250	265883	45663	38851	22301	129686	221244	151234	69785	41709	47547	15518	25052	307309	153250	51304	233592	266473	26703	203551	213047	154663	107011	65737	128501	129357	190527	245227	194160	178029	213429	142039	284853	190713	26380	80883	141739
Bacterial invasion of epithelial cells	0	30	2	22	33	0	0	0	0	1	2	0	0	27	4	1	11	1	12	167	3	5	1	0	0	2	1	0	0	7	7	6	36	805	31	0	2	27	24	7	976	16	32	44	4	0	0	7	19
Bacterial motility proteins	272123	437307	308457	75072	138106	153878	462702	181380	279186	233121	136240	332663	309391	576731	106661	90655	54852	289544	481180	338867	142444	87986	95369	35065	57087	673459	330678	109055	520086	593977	59140	452455	442651	356083	216853	151998	282682	282561	417977	542966	418995	363059	470844	292423	640881	425486	56957	169827	302732
Bacterial secretion system	102360	150525	100536	95580	110683	91670	134406	76655	104906	97811	75849	120059	117222	144649	62707	93542	94793	85850	117852	101832	87293	70016	78030	51491	56404	130384	117150	73530	107568	122834	56593	109522	129167	118907	114291	81779	86068	130477	124418	120898	131032	131560	130877	104619	118612	110804	54831	79357	117817
Bacterial toxins	30336	40156	30781	29195	32588	27639	38654	23508	31872	30819	23099	36233	36140	39285	18109	29068	29624	26800	34145	27813	25949	21404	23469	16719	18018	40227	34391	23132	33575	35941	17903	32716	35017	25525	32309	25488	26058	34971	30262	33860	29985	40026	37428	32646	35796	32345	17638	24884	31671
Basal transcription factors	0	8	0	4	2	1	2	0	2	2	1	1	0	43	18	5	4	0	1	9	2	4	2	0	1	0	1	1	0	0	2	1	0	2	3	2	7	8	4	1	2	8	0	2	0	0	0	0	1
Base excision repair	94936	128968	93633	75229	86060	78406	118746	74257	98907	93173	73576	105901	101479	123553	61178	75209	74688	83294	109201	89070	78957	66820	72320	54600	56881	123916	101591	69215	104059	118260	57805	100558	117902	94102	99875	70639	81368	107293	105095	113044	104818	112873	115420	97007	113710	99553	56986	76668	98104
Benzoate degradation	61753	79739	58697	33653	38902	45467	71998	54136	63251	59197	53142	58424	53229	74887	46195	35601	30417	54632	75995	55897	52229	48881	50419	46140	44690	73472	61010	46782	66614	82422	46895	62564	90178	68111	72721	39920	55817	73349	85915	79020	70113	58236	80508	74571	72037	59405	46447	52292	76602
Betalain biosynthesis	0	8	0	2	1	2	0	1	2	2	1	1	0	33	12	7	1	12	2	12	3	11	4	0	0	0	1	1	0	0	2	0	0	0	2	2	5	7	1	0	0	4	7	0	0	0	0	0	0
Bile secretion	0	12	2	2	1	8	8	0	2	2	1	1	1	57	43	15	3	0	1	6	2	5	4	0	5	0	2	2	0	2	2	0	16	362	3	2	8	24	20	7	0	16	0	1	0	0	0	6	13
Biosynthesis and biodegradation of secondary metabolites	11204	18187	12403	10816	13160	9756	17186	6762	12176	11402	5943	15507	16697	18878	4223	10615	11148	9601	17599	12323	7886	4815	5939	1336	2804	20266	14136	6093	15643	19082	2557	15220	23403	18143	15004	9136	9541	16224	17616	18248	21015	18881	17487	16007	17332	15225	2369	7167	15245
Biosynthesis of 12-, 14- and 16-membered macrolides	0	4	0	0	0	0	0	0	0	0	0	0	0	5	1	1	0	0	0	0	0	0	0	0	0	0	0	0	0	0	0	0	0	0	0	0	0	2	0	0	0	0	0	0	0	0	0	0	0
Biosynthesis of ansamycins	26203	43818	27168	11244	17419	15569	38933	15340	28269	26149	13315	29684	32483	43207	6068	11643	9544	19638	41853	24069	15917	8903	12015	2570	4122	45805	29100	10626	34176	44956	4617	31115	58376	31123	38504	11711	20075	37304	40292	41086	40493	38993	41616	41109	38087	30193	4519	14916	36103
Biosynthesis of siderophore group nonribosomal peptides	2273	3316	3262	4428	4817	3187	4002	1658	2496	2401	1215	4505	4504	4834	2504	4279	4622	3554	5548	4201	1854	1294	1280	477	1285	6365	4147	1826	5497	5858	956	5337	4284	8546	3733	4044	3220	6998	3839	5435	7954	4750	7010	3789	6041	5519	808	1901	4964
Biosynthesis of type II polyketide backbone	0	9	0	0	0	0	0	0	0	0	0	0	0	24	0	0	0	0	0	0	0	0	0	0	0	0	0	0	0	0	0	0	0	0	0	0	0	0	0	0	0	0	0	0	0	0	0	0	0
Biosynthesis of type II polyketide products	0	4	0	0	0	0	0	0	0	0	0	0	0	5	14	0	0	0	0	0	0	0	0	0	0	0	0	0	0	0	0	0	0	0	0	0	6	0	0	0	0	4	0	0	0	0	0	0	0
Biosynthesis of unsaturated fatty acids	24701	33546	24941	16430	19370	19888	29454	20581	25725	24384	19927	24590	25832	32174	18559	16824	15862	22152	32780	25285	20677	18064	19420	16031	16335	32266	25240	18066	28709	35684	16844	27525	44280	37198	29982	17720	22895	29453	36259	33345	36224	28195	33065	32614	29956	26977	16651	20123	30212
Biosynthesis of vancomycin group antibiotics	11501	15537	12107	11373	12868	10437	15494	8934	12204	11464	8423	14398	14303	16786	6774	11128	11730	11475	13760	11675	9399	7766	8344	5823	6444	17901	13396	8500	14897	16016	6345	13951	15111	11329	9887	9825	10428	11458	11574	14534	13644	15501	14115	10500	16369	13588	6210	9309	10386
Biotin metabolism	21135	32702	21181	30629	34135	23325	32200	14626	22212	19982	14313	32457	31104	35525	11895	29543	32386	16813	20528	21742	18544	14458	15349	6936	9843	27960	28639	16102	19983	21961	8845	22686	22403	19364	19195	22461	16013	20408	20584	21179	27496	33501	21553	18330	24376	23849	8096	15806	17424
Bisphenol degradation	27306	32919	26486	16951	18419	20986	30372	23726	28585	29081	23441	26340	26677	30687	18362	17679	16235	23986	29447	22209	23132	21198	22808	20265	19389	31507	24744	21474	26681	30560	20328	24401	37323	26049	29634	17436	22277	30349	28406	28896	28690	30508	30626	30030	27718	23313	20309	23735	28621
Bladder cancer	2	39	10	15	17	40	6	2	3	2	3	4	1	45	20	7	5	1	12	102	10	9	9	0	16	5	2	2	1	6	6	3	37	804	27	2	12	41	113	11	562	14	29	49	3	0	0	7	23
Butanoate metabolism	154089	210414	149348	87621	105789	112703	194828	123593	159885	147237	120742	159463	147868	207644	97237	91954	80084	134288	201195	146186	121894	106554	112817	91195	91267	207273	159546	105894	173871	210520	95456	165567	216076	175577	177173	97924	134069	196471	208497	205363	199921	166723	218582	177063	196124	155296	94166	122258	187724
Butirosin and neomycin biosynthesis	14776	22487	16219	12569	15297	12336	20209	11145	14955	14125	9821	17637	17678	22633	8270	12326	12697	15675	22063	16453	11806	8697	9930	6438	7327	25317	18610	9664	22471	25713	7410	20847	25372	16181	17755	12232	15162	19798	20785	23300	20841	19428	22677	18556	24132	21076	7190	10940	18962
C5-Branched dibasic acid metabolism	60188	96319	63743	41760	53806	45049	88526	40495	63253	57012	36018	72873	73146	99337	26783	41780	41611	54836	93218	64756	41956	28972	33884	16057	20357	106290	72989	32790	85286	105854	20544	80136	110921	74502	77915	41138	54932	84125	93267	97804	93668	83622	97179	83310	96825	78363	20020	40150	85319
CAM ligands	0	0	0	0	0	0	0	0	0	0	0	0	0	0	0	0	0	0	0	0	0	0	0	0	0	0	0	0	0	0	0	0	0	0	0	0	0	0	0	0	0	0	0	0	0	0	0	0	0
Caffeine metabolism	0	2	0	0	0	0	0	0	1	0	0	1	0	24	10	2	0	0	0	2	0	2	0	0	0	0	0	0	0	0	2	0	0	0	0	0	0	3	0	0	0	2	8	1	0	0	0	0	1
Calcium signaling pathway	0	0	0	0	0	0	0	0	0	0	0	0	0	0	2	1	0	0	0	0	0	1	0	0	0	0	0	0	0	0	1	0	0	0	1	0	0	1	2	0	0	0	0	0	0	0	0	0	0
Caprolactam degradation	5759	9512	5628	1568	2562	3402	9055	3227	6196	5393	2911	6110	6076	10820	1873	1872	831	3847	9804	5370	3041	2120	2436	464	891	10429	5548	2000	7053	9254	1029	6350	11036	12187	8415	1914	3743	11121	10742	9789	12201	7969	11310	7881	9275	5386	725	3282	8777
Carbohydrate digestion and absorption	3163	3724	2512	2113	2362	2706	1366	3378	2999	3061	3975	1287	1040	456	3677	1845	1764	3001	1751	2397	3730	3888	4387	4779	4077	163	2308	3448	1847	2095	4452	1888	3353	4003	3312	1822	2897	3536	3263	1966	3070	852	1995	1934	902	2161	4420	3476	2574
Carbohydrate metabolism	44727	67329	47712	23762	32097	30399	60509	26289	47351	45287	24521	47648	53462	64708	15508	23918	21802	39114	60957	42245	27587	16911	23360	9273	11694	79777	46724	21099	62518	71448	12223	56327	70691	47693	46857	24078	36992	49107	53780	66741	57300	65142	58102	49486	70040	55212	12191	28990	48316
Carbon fixation in photosynthetic organisms	133402	196830	135925	109338	130065	109139	180859	96694	139843	130993	91220	159418	159616	193779	66774	108829	108000	113039	173160	126885	105103	80193	89963	54450	61418	194336	155131	86670	155228	186398	61816	149523	211122	140739	161707	97334	111543	163122	166999	173540	172096	179486	177335	161615	172845	148405	60379	97436	154896
Carbon fixation pathways in prokaryotes	167871	248694	164480	163992	188499	153966	232083	127694	171909	157649	124444	207610	200259	256561	103632	163306	166545	139991	214266	173117	144487	116573	125679	81455	91825	216577	199799	122113	175149	218226	91183	184700	227526	176243	201937	143495	143512	233728	232893	218709	222397	222299	241101	185447	201224	184474	87655	129063	204512
Cardiac muscle contraction	7	143	48	31	56	159	46	6	5	3	14	20	11	229	141	44	29	30	48	226	52	26	37	15	60	45	14	7	1	9	22	15	21	18	96	9	25	88	413	43	18	45	16	17	9	16	0	21	21
Carotenoid biosynthesis	221	1331	258	457	823	371	198	45	176	120	129	197	190	672	410	440	430	283	1244	330	471	181	416	77	50	68	712	93	413	339	125	462	990	317	2025	120	328	3647	1200	608	865	286	2291	595	50	600	49	77	1799
Cell cycle	0	0	0	0	0	0	0	0	0	0	0	0	0	0	0	0	0	0	0	0	0	0	0	0	0	0	0	0	0	0	0	0	0	0	0	0	0	0	0	0	0	0	0	0	0	0	0	0	0
Cell cycle - Caulobacter	113424	154510	110613	91667	104337	94094	146022	87302	117641	110845	85684	128572	124152	153658	67555	91606	90378	93514	118817	101277	92639	77722	84238	60333	63741	147140	121214	81301	116347	128163	64388	113150	129940	101119	104486	82615	91814	112381	114099	124176	114178	140524	122060	102234	131797	112650	63661	89866	105885
Cell cycle - yeast	0	0	0	0	0	0	0	0	0	0	0	0	0	0	0	0	0	0	0	0	0	0	0	0	0	0	0	0	0	0	0	0	0	0	0	0	0	0	0	0	0	0	0	0	0	0	0	0	0
Cell division	9546	15825	10462	18596	20481	12759	15419	5743	10222	9404	5579	17231	17468	16475	3233	17882	20580	8010	10982	11025	8926	6068	6725	1375	3370	13520	15330	7502	10101	11855	2581	11932	11907	9573	10820	12709	7500	11475	11012	11554	12792	18513	12356	9760	11215	12188	2009	6777	10495
Cell motility and secretion	24077	35634	27854	30074	34617	25714	36032	18007	25258	24357	15075	33001	39029	42965	13620	29633	31197	24139	40030	29522	20177	14257	15887	7753	11259	41522	32439	16793	33725	42090	10279	34807	51014	35454	36437	26008	22780	35950	40345	39824	44621	41834	40580	38538	37365	33731	9254	17310	36546
Cellular antigens	3156	4553	4914	12340	12961	7506	6653	2792	3422	3341	1972	8958	9458	8173	2300	11915	13527	5583	6831	6639	4349	3116	2795	895	2386	7542	8110	4163	6981	7863	1636	8090	5717	5348	5661	9121	4641	5156	6036	7488	7632	8947	7607	5350	7285	7604	1154	3067	6060
Chagas disease (American trypanosomiasis)	2	81	12	37	43	46	17	3	5	2	2	4	3	170	98	26	11	4	18	201	11	29	7	9	19	7	4	3	2	6	10	11	38	804	32	3	20	60	120	27	573	42	43	50	3	0	1	15	31
Chaperones and folding catalysts	200815	274173	198185	184427	207615	177280	261507	156366	208844	195958	154358	239694	226432	275346	124151	182437	185173	174858	213283	190804	169901	143101	153861	110686	118268	263733	224067	150958	214021	232369	118280	210594	222413	197376	185480	160948	168421	207929	205458	223319	226425	251239	226361	180666	240092	208916	116103	163440	195268
Chloroalkane and chloroalkene degradation	51495	64011	49671	22428	26073	37057	55216	44879	52918	52963	45301	43470	44521	58673	41697	24465	20602	46516	57006	46307	43235	39557	43571	40471	38198	61794	43338	39509	54088	61860	40209	48935	72290	54406	56759	29324	45236	59530	57990	57685	53090	52698	59826	57468	55470	48485	40771	45314	57346
Chlorocyclohexane and chlorobenzene degradation	4927	4614	5161	1430	1342	3458	4618	4885	4940	5040	4661	3183	3572	5199	4598	1789	1337	5683	6162	4753	3876	4239	4295	4938	4594	6849	3619	4035	6699	7338	4804	5452	7554	6542	4484	2944	5091	4871	6206	6454	6328	3933	6322	5700	7026	4836	4817	4787	6081
Cholinergic synapse	0	0	0	0	0	0	0	0	0	0	0	0	0	0	0	0	0	0	0	0	0	0	0	0	0	0	0	0	0	0	0	0	0	0	0	0	0	0	0	0	0	0	0	0	0	0	0	0	0
Chromosome	356618	478223	345538	265432	304778	287759	444188	280295	370347	347721	279883	387359	366260	460692	227766	265824	258080	304484	379269	326217	294151	251899	273376	210120	214985	456780	369585	260170	376872	414150	219743	362586	399807	339673	329145	252207	300507	359756	366139	397232	376458	412494	398981	321274	416888	358002	218542	290581	342634
Chronic myeloid leukemia	0	0	0	0	0	0	0	0	0	0	0	0	0	0	0	0	0	0	0	0	0	0	0	0	0	0	0	0	0	0	0	0	0	0	0	0	0	0	0	0	0	0	0	0	0	0	0	0	0
Circadian rhythm - plant	0	39	6	3	2	15	6	1	3	2	2	2	2	160	76	27	10	1	0	5	10	19	4	0	8	3	2	2	1	0	9	1	1	0	4	2	13	18	6	16	0	34	9	0	1	0	0	8	10
Citrate cycle (TCA cycle)	85684	132076	86630	110333	125086	92319	121806	67311	85955	78635	64202	116098	115715	139323	55009	108303	114431	74043	115691	96085	81809	64828	68984	41940	50107	105164	114640	67913	87022	109361	48391	98470	131464	98602	119384	89442	74548	143651	130658	113440	130591	122845	132783	106584	99415	99879	44746	65867	117365
Clavulanic acid biosynthesis	0	0	0	0	0	0	0	0	0	0	0	0	0	3	1	0	0	0	0	0	0	1	0	0	0	0	0	0	0	0	0	0	0	0	0	0	0	1	0	0	0	2	0	0	0	0	0	0	0
Colorectal cancer	0	11	10	8	12	47	4	2	1	0	0	1	0	32	12	3	4	0	11	2	8	12	10	1	8	3	3	3	1	0	5	5	4	0	25	0	9	11	66	2	2	12	0	2	1	1	0	5	9
Complement and coagulation cascades	0	0	0	0	0	0	0	0	0	0	0	0	0	0	0	0	0	0	0	0	0	0	0	0	0	0	0	0	0	0	0	0	0	0	0	0	0	0	0	0	0	0	0	0	0	0	0	0	0
Cyanoamino acid metabolism	66228	92467	69997	49525	59377	51539	93396	47570	70602	65318	43876	80967	78906	101922	31815	49637	48568	63595	89705	67107	48063	37244	40718	25431	29133	113484	75300	41849	91743	101931	29187	85008	88158	66650	69721	48831	59949	74019	76995	94593	90870	88122	93876	74976	102986	80043	28635	49870	77719
Cysteine and methionine metabolism	192090	276893	190528	157723	185742	159355	253584	139168	201117	186441	137604	225239	218780	266910	109023	156911	153658	157120	224055	182340	154467	122800	135743	87188	96545	259900	216585	130315	208892	237029	96969	207186	242129	186494	207078	142458	159448	217321	217909	228248	227459	246460	237144	201037	231226	206053	95030	145599	206011
Cytochrome P450	0	4	0	1	1	0	2	0	2	2	1	1	0	10	3	2	1	0	0	4	2	3	1	0	0	0	0	2	0	0	2	0	0	0	2	2	1	2	0	0	0	0	0	0	0	0	0	0	0
Cytokine receptors	0	0	0	0	0	0	0	0	0	0	0	0	0	0	0	0	0	0	0	0	0	0	0	0	0	0	0	0	0	0	0	0	0	0	0	0	0	0	0	0	0	0	0	0	0	0	0	0	0
Cytokine-cytokine receptor interaction	0	0	0	0	0	0	0	0	0	0	0	0	0	0	0	0	0	0	0	0	0	0	0	0	0	0	0	0	0	0	0	0	0	0	0	0	0	0	0	0	0	0	0	0	0	0	0	0	0
Cytoskeleton proteins	87418	125648	81927	46054	57901	59978	108887	63201	90806	83746	64381	87753	81282	111386	49690	46575	41615	68632	99282	76074	66349	53974	61545	43992	43949	112300	85771	55109	91305	108443	46516	86861	107346	76845	90440	47890	70575	99221	103026	106147	93351	96464	105687	83592	101802	86403	46697	65956	92674
Cytosolic DNA-sensing pathway	0	0	0	0	0	0	0	0	0	0	0	0	0	0	0	0	0	0	0	0	0	0	0	0	0	0	0	0	0	0	0	0	0	0	0	0	0	0	0	0	0	0	0	0	0	0	0	0	0
D-Alanine metabolism	28009	33839	27477	17132	19134	21381	32250	24141	28611	27562	23761	26730	25667	33376	20817	17570	16214	26498	34115	26296	23346	21399	22643	20699	20251	36152	26969	21586	32234	36226	20966	29991	32774	29467	29770	19524	25855	35007	32257	34701	31887	28701	37733	28411	35128	28709	21007	24413	32416
D-Arginine and D-ornithine metabolism	2227	2984	3024	202	678	1046	3285	1547	2210	2140	902	2068	2749	4130	475	294	114	3262	5229	2878	898	419	591	324	494	6611	2553	696	5746	6448	531	4615	5512	3330	3073	1251	2778	2763	3691	5462	3816	3107	4957	3770	6389	4146	496	1347	3276
D-Glutamine and D-glutamate metabolism	28155	38764	27423	25571	28844	24794	36157	22327	29135	27226	22214	33088	31018	38153	18301	25362	25405	24084	30691	27012	24653	20812	22190	16381	17298	34843	31480	21565	28996	32462	17441	29324	32687	26085	29902	22750	24041	31309	31380	31492	32877	34174	33083	28925	31903	29009	17138	23015	31933
DNA repair and recombination proteins	612653	836626	598362	461988	533933	494478	770259	474744	635189	599110	470441	670792	644002	805248	376938	461867	451185	525126	681715	566514	504222	421667	462243	344019	355070	798481	644810	438288	660825	732456	363160	635391	726331	590254	617511	434151	517745	674987	656061	704662	663701	729304	725695	595597	724057	626921	360367	490553	633281
DNA replication	144227	193727	139128	115249	130955	119552	179702	110776	149761	141552	111562	158330	153121	184209	88806	114597	112909	119606	152018	130143	119666	100736	110693	81477	84470	179121	150093	105022	147027	162916	85850	144008	162075	132597	141359	104645	118796	152686	148344	157881	148448	173605	162374	136237	161139	142697	85271	116289	144917
DNA replication proteins	264378	362792	258769	216754	248174	220585	337316	199774	275615	259263	199042	299567	290649	347527	157657	215119	213159	220068	293877	244569	217111	179016	196990	138853	147416	342833	283749	188832	279834	313676	149139	276291	313878	247250	268124	196835	219764	282203	288409	306351	287076	327657	305316	261292	307852	272684	147408	209264	273909
Dilated cardiomyopathy (DCM)	0	0	0	0	0	0	0	0	0	0	0	0	0	0	0	0	0	0	0	0	0	0	0	0	0	0	0	0	0	0	0	0	0	0	0	0	0	0	0	0	0	0	0	0	0	0	0	0	0
Dioxin degradation	19111	24050	17825	7035	8681	12714	19256	16122	19473	19120	16687	14351	14818	18845	14205	7558	5913	16500	19615	16094	15820	14458	16180	15106	13848	20741	15732	14051	19265	23213	14892	17159	25325	19962	18365	9447	16293	19001	21538	21319	16548	17487	20049	18555	19437	17066	14984	16412	17645
Drug metabolism - cytochrome P450	5325	7957	5380	2534	3201	4349	5918	5157	5284	5518	5020	4571	3792	7173	5484	2658	2323	6398	6978	6194	5160	4593	5235	5159	4818	7234	5247	4460	7165	7880	5091	6228	7858	11000	6662	3236	5637	8985	7833	7581	7148	4896	7714	5712	7197	6331	4978	5131	6964
Drug metabolism - other enzymes	75687	103484	78443	49460	59838	56670	100827	56140	80695	75250	53242	85287	83806	107263	41367	50126	47412	71989	98741	74859	55983	44770	49707	35167	37559	122300	81274	48993	101263	113299	38352	92678	99882	77810	72385	51850	69196	79831	88050	105809	88545	94520	100419	78101	112698	88991	38366	58679	83282
ECM-receptor interaction	0	0	0	0	0	0	0	0	0	0	0	0	0	0	0	0	0	0	0	0	0	0	0	0	0	0	0	0	0	0	0	0	0	0	0	0	0	0	0	0	0	0	0	0	0	0	0	0	0
Electron transfer carriers	5384	9422	5769	1475	2863	3217	9134	3670	5302	5477	2561	5309	7291	12234	1631	1735	1000	4655	16392	6060	3192	1454	2431	568	842	11196	5723	1952	7798	11366	1016	6978	15458	13929	16193	2141	4152	31124	14193	12526	18598	9764	26241	10166	9603	6576	883	3018	18004
Endocrine and other factor-regulated calcium reabsorption	0	0	0	0	0	0	0	0	0	0	0	0	0	0	0	0	0	0	0	0	0	0	0	0	0	0	0	0	0	0	0	0	0	0	0	0	0	0	0	0	0	0	0	0	0	0	0	0	0
Endocytosis	0	5	2	2	1	4	0	0	2	2	1	2	1	0	3	2	2	0	0	4	2	2	3	0	1	0	0	1	0	0	2	0	1	1	4	2	1	2	9	0	0	0	1	1	0	0	0	0	1
Energy metabolism	160328	248141	165091	147820	174818	140439	232571	112770	166831	154347	104659	206328	203961	255958	76604	147448	147995	137555	229051	168152	126646	92975	104286	54432	67044	245957	198800	103647	193118	239754	65892	193417	248028	182909	207607	129180	137399	245297	233914	234517	232357	231511	257732	194860	219308	190439	62767	114486	223890
Epithelial cell signaling in Helicobacter pylori infection	14851	25682	15920	12265	15719	11663	23598	8942	15479	13747	7859	20536	19028	26432	4812	11997	12505	13701	22234	16845	10316	6184	7520	1920	3442	28236	19775	7678	22019	25826	3353	21031	21797	15872	17611	11064	13527	19292	20744	23913	21126	22145	23499	17734	25339	20801	3074	9443	19686
ErbB signaling pathway	0	0	0	0	0	0	0	0	0	0	0	0	0	0	0	0	0	0	0	0	0	0	0	0	0	0	0	0	0	0	0	0	0	0	0	0	0	0	0	0	0	0	0	0	0	0	0	0	0
Ether lipid metabolism	129	519	168	45	130	90	574	215	280	390	105	524	525	1156	134	130	76	126	347	137	207	117	72	11	34	363	148	145	75	371	29	72	1124	367	501	58	60	407	527	224	482	660	334	755	66	80	20	143	514
Ethylbenzene degradation	18808	16598	16698	15452	14722	17420	15426	20544	19059	19048	21720	15084	13574	12536	20853	15779	14982	17575	14338	14998	19867	21835	21764	24024	22271	10757	15684	20482	14048	14854	23002	14020	17183	18361	17271	16057	17529	17027	18091	14977	13880	12450	15815	16510	12816	13607	23080	20512	18515
Fat digestion and absorption	0	0	0	0	0	0	0	0	0	0	0	0	0	0	0	0	0	0	0	0	0	0	0	0	0	0	0	0	0	0	0	0	0	0	0	0	0	0	0	0	0	0	0	0	0	0	0	0	0
Fatty acid biosynthesis	110299	140580	102751	79554	88148	90012	123392	93597	112740	108027	95537	106115	103470	123843	86905	80206	77254	91215	114068	96809	96104	88609	94909	82029	81024	113028	106249	87362	102194	121559	83396	101298	136616	110961	116467	79025	94736	122454	127067	117764	112892	114777	122063	111316	106939	103379	83467	94294	113165
Fatty acid elongation in mitochondria	0	0	0	0	0	0	0	0	0	0	0	0	0	4	0	1	0	0	0	2	0	0	0	0	0	0	0	0	0	0	2	0	0	0	0	0	0	0	0	0	0	0	1	0	0	0	0	0	0
Fatty acid metabolism	41400	65280	41809	30080	37081	33776	59946	31381	43158	38773	29233	50146	46478	69940	24885	31280	28959	36130	58089	43867	33099	26447	28012	17992	20202	64032	49611	26782	50976	62200	20619	48987	67462	57717	52594	29278	36608	54650	61948	59283	61728	53075	61124	53077	59285	47042	19537	30532	53960
Fc epsilon RI signaling pathway	0	0	0	0	0	0	0	0	0	0	0	0	0	0	0	0	0	0	0	0	0	0	0	0	0	0	0	0	0	0	0	0	0	0	0	0	0	0	0	0	0	0	0	0	0	0	0	0	0
Fc gamma R-mediated phagocytosis	0	5	2	2	1	4	0	0	2	2	1	2	1	0	3	2	2	0	0	4	2	2	3	0	1	0	0	1	0	0	2	0	1	1	4	2	1	2	9	0	0	0	1	1	0	0	0	0	1
Flagellar assembly	141118	221652	162199	30354	62950	73622	239467	93552	146136	122007	69512	171339	155698	295083	52154	38574	19492	159833	254334	175394	69619	42836	46183	18379	28746	364535	169680	54541	285391	321791	30449	243728	226619	186168	99232	75434	149120	133605	211529	292055	213628	182253	242640	147244	350172	226003	29158	89685	151928
Flavone and flavonol biosynthesis	3525	4703	4834	364	1117	1686	5782	2391	3811	3642	1533	4016	4075	6979	886	515	192	5882	7597	5024	1396	594	930	600	749	11983	4190	1301	10220	10209	837	8180	5055	4778	1490	1983	4821	3189	4164	8810	6262	5030	7578	3318	11615	7127	864	2591	4346
Flavonoid biosynthesis	1982	3547	2658	595	1328	1186	3039	1237	2074	1927	889	2200	2221	3921	698	650	506	3192	4245	2765	1152	441	862	375	411	6040	2772	734	5507	5424	523	4502	3543	2617	2430	1092	2694	3125	2743	4599	2833	2748	4611	2857	5803	4129	475	1350	3124
Fluorobenzoate degradation	7	198	54	44	45	208	87	6	18	14	13	22	13	539	363	124	44	22	15	237	60	82	65	5	63	23	29	19	5	11	50	7	53	811	82	22	56	161	444	82	982	146	65	50	10	3	1	33	74
Focal adhesion	0	0	0	0	0	0	0	0	0	0	0	0	0	0	0	0	0	0	0	0	0	0	0	0	0	0	0	0	0	0	0	0	0	0	0	0	0	0	0	0	0	0	0	0	0	0	0	0	0
Folate biosynthesis	55462	81272	58865	73209	81081	59589	80877	42690	58086	53378	40135	80841	77246	90065	34251	71588	77780	52380	60582	60627	49769	39905	41738	24820	30920	82943	75343	44059	65014	66804	28747	66269	60480	57484	45184	58088	49392	53655	53121	62275	67923	82589	63086	45674	74959	67374	27366	44452	50606
Fructose and mannose metabolism	258739	318031	253699	194517	212724	214077	284168	215966	269960	266431	216310	256675	269217	276722	179721	197171	190636	221089	280114	216602	219706	197063	213893	180765	179825	291416	259992	200069	253561	311209	183768	239045	373326	269401	324309	183682	215645	275308	261116	267290	293879	297126	289078	311747	265307	239954	183983	216811	265651
Function unknown	290936	385768	296950	184281	219380	222442	372492	226916	302616	287941	217061	305497	303390	404556	181044	187119	176716	279079	359013	291267	223379	186301	206878	160953	165320	448398	296971	198512	372712	403837	169762	340125	363896	349832	275207	196228	264042	323822	318797	378925	371235	350364	379516	286645	415675	326975	169538	235354	308987
G protein-coupled receptors	0	0	0	0	0	0	0	0	0	0	0	0	0	1	0	0	0	0	86	1	0	0	0	0	0	0	0	0	0	0	0	0	0	0	310	0	0	250	4	158	24	0	87	120	0	0	0	0	156
GTP-binding proteins	0	0	0	0	0	0	0	0	0	0	0	0	0	0	0	0	0	0	0	0	0	0	0	0	0	0	0	0	0	0	0	0	0	0	0	0	0	0	0	0	0	0	0	0	0	0	0	0	0
Galactose metabolism	193120	263203	200194	138673	164468	149532	248988	136533	204414	195919	131561	215634	220333	257734	100369	138443	135324	176478	228642	179656	142465	109960	127406	83211	90930	300348	207513	122954	244630	266617	91899	224245	245970	189229	178791	132400	165797	187181	188685	240589	223158	254434	230580	192010	269248	219928	91502	146667	187627
Gastric acid secretion	0	0	0	0	0	0	0	0	0	0	0	0	0	0	0	0	0	0	0	0	0	0	0	0	0	0	0	0	0	0	0	0	0	0	0	0	0	0	0	0	0	0	0	0	0	0	0	0	0
General function prediction only	735405	1048248	751086	606646	709466	612577	994461	553233	767854	717371	523427	873731	859377	1074466	415378	606781	605231	657778	939511	732554	585605	467257	510591	340728	377497	1089933	842899	502148	890488	1034989	378652	856546	1038478	794128	812946	565537	646933	872590	903618	973739	939074	961175	984588	837215	991513	839611	370571	563127	849931
Geraniol degradation	4350	9257	3894	5777	6718	5007	9061	3004	4661	3109	2777	8058	6083	12242	3188	6058	5513	1827	7382	5573	3942	3468	2660	421	1446	5926	6760	2842	2805	5509	1228	4214	9617	11679	10059	4303	2520	11884	12478	6841	13638	6476	9652	8767	5527	3823	613	2607	10852
Germination	10208	18145	10201	3332	5793	6488	15506	5593	10857	9215	5688	12121	11686	18305	7076	3799	2576	5760	11935	10195	6662	3948	4874	875	2156	17406	10341	4546	10549	11646	2010	11341	14195	6914	13714	5097	6826	12893	12379	13556	11530	14260	11300	11679	13326	12571	1901	6138	12618
Glioma	0	0	0	0	0	0	0	0	0	0	0	0	0	0	0	0	0	0	0	0	0	0	0	0	0	0	0	0	0	0	0	0	0	0	0	0	0	0	0	0	0	0	0	0	0	0	0	0	0
Glutamatergic synapse	18421	28116	19735	21426	24467	18183	27103	13314	19329	17745	12420	26184	25038	29388	9657	21040	22359	17468	26264	20708	15718	11718	12684	6902	8771	29417	24621	13346	24328	29177	8380	24730	27725	18964	23406	18180	17212	24943	26708	27520	26506	27038	28224	23392	27049	24288	7874	14012	26196
Glutathione metabolism	38673	47602	38241	36288	39119	36079	47205	32025	40392	38787	32404	44189	41719	48788	28063	36064	36067	35358	38689	37790	34014	30752	32313	26478	27493	48165	40239	32024	40871	42107	27369	39912	36623	46925	33347	32657	33867	36403	36570	41057	44817	46100	40661	32331	44602	38597	27012	34472	35709
Glycan bindng proteins	0	0	0	0	0	0	0	0	0	0	0	0	0	0	0	0	0	0	0	0	0	0	0	0	0	0	0	0	0	0	0	0	0	0	0	0	0	0	0	0	0	0	0	0	0	0	0	0	0
Glycan biosynthesis and metabolism	1181	3218	1454	4702	5304	3060	2619	1011	802	701	801	2822	3190	4304	1512	4399	4996	1777	2095	3760	1920	1237	1430	383	918	1622	3021	1480	1534	2790	698	2410	3321	7056	2589	3208	1627	3181	3793	2338	5851	3347	2923	2083	1769	3003	435	919	2652
Glycerolipid metabolism	124504	169220	124160	65136	80863	85980	155914	91287	131552	127605	88916	126235	126797	160201	67353	67130	59508	109754	149481	109479	91171	72571	84544	61430	61941	183674	121366	78230	150633	167495	65101	135738	161301	121699	118706	70888	104708	129517	130783	157038	132543	151779	151542	121648	163455	131255	65530	96142	121007
Glycerophospholipid metabolism	120551	166455	115981	91788	105772	97535	153481	92252	126309	117933	92462	134815	127904	159436	71835	92204	89340	96438	129056	107409	98892	83003	90279	65289	67634	151926	127414	85807	120985	137280	69087	118051	143950	117225	121399	83234	96939	127787	128546	132424	138054	144848	136016	119351	135895	116396	68614	95606	122219
Glycine, serine and threonine metabolism	159174	229209	165524	136761	160401	134938	217361	119867	167060	155391	112150	193490	190246	235018	87538	136026	137423	147294	213898	162937	127334	100560	109752	71844	80789	243087	188582	108284	201213	230965	80811	194294	231992	176856	181494	126596	142923	191730	202530	218913	214570	210016	221841	185809	222890	187251	78341	121110	188132
Glycolysis / Gluconeogenesis	258997	343583	255019	191954	220193	211697	309666	209387	269783	258647	208835	272277	268939	319816	174758	193570	187308	227436	292434	238305	220359	189067	206119	164958	166552	323572	268353	194122	278073	318795	170980	265669	340191	266808	283963	185381	224141	294645	285344	296812	293084	299861	309502	281806	295813	263238	169922	214424	268037
Glycosaminoglycan biosynthesis - chondroitin sulfate	0	0	0	0	0	0	0	0	0	0	0	0	0	0	0	0	0	0	0	0	0	0	0	0	0	0	0	0	0	0	0	0	0	0	0	0	0	0	0	0	0	0	0	0	0	0	0	0	0
Glycosaminoglycan degradation	8736	10887	13497	36480	37828	21097	17348	7162	9675	9322	5483	26029	26487	18925	5138	34668	40122	14763	12841	15657	11239	8618	7880	2294	6402	20112	21961	12084	17750	16506	4216	20155	9238	8632	6925	25750	11497	8206	7812	13820	14689	24110	13281	10505	19240	20205	3094	8854	8362
Glycosphingolipid biosynthesis - ganglio series	4071	4929	6587	24175	24722	13226	8680	3585	4548	4395	2893	15351	15624	9263	3011	22865	26670	7082	4361	8111	6816	5461	4803	1231	3899	7421	12540	7409	6710	5495	2387	9333	3108	3475	2460	16178	5253	3081	2614	4597	6203	13569	4455	3567	7005	9895	1630	4613	3025
Glycosphingolipid biosynthesis - globo series	26111	35929	31797	33276	37785	27008	39767	18681	28185	26885	15885	39609	39957	43794	13067	32328	34896	33152	38233	32230	20239	14386	16098	8566	11953	56333	36553	18833	47938	48940	10838	44080	34011	27734	18078	29136	28574	23849	26884	42800	33165	42650	37855	24149	52689	42714	10310	20959	26086
Glycosphingolipid biosynthesis - lacto and neolacto series	0	0	0	0	0	0	0	0	0	0	0	0	0	3	0	0	0	0	0	0	0	0	0	0	0	0	0	0	0	0	0	0	0	0	0	0	1	2	0	0	4	0	0	0	0	0	0	0	0
Glycosylphosphatidylinositol(GPI)-anchor biosynthesis	0	0	0	0	0	0	0	0	0	0	0	0	0	0	2	0	0	0	0	0	0	0	0	0	0	0	0	0	0	0	0	0	0	0	0	0	0	0	0	0	0	0	0	0	0	0	0	0	0
Glycosyltransferases	69424	84510	67519	63495	68717	63142	82442	60215	71322	67804	60476	76409	71725	86580	54821	63117	63679	62935	64270	65469	62770	58067	60105	51751	52584	81591	72092	58879	69127	68962	52961	68333	64521	72714	52351	58453	59861	59192	58647	65935	76167	77234	66293	53304	76969	67469	52186	62306	56400
Glyoxylate and dicarboxylate metabolism	103421	166242	106660	82483	102790	80296	158751	68601	109149	96513	61343	136676	126059	176805	38942	81898	81139	89655	146279	102976	74095	52096	58055	25002	33217	176436	131340	57598	135147	162431	32836	127509	166081	119136	128036	72293	86297	133662	138539	148902	158022	142895	155154	131571	160808	123737	30839	68962	135579
GnRH signaling pathway	0	5	2	2	1	4	0	0	2	2	1	2	1	0	3	2	2	0	0	4	2	2	3	0	1	0	0	1	0	0	2	0	1	1	4	2	1	2	9	0	0	0	1	1	0	0	0	0	1
Hedgehog signaling pathway	0	0	0	0	0	0	0	0	0	0	0	0	0	0	0	0	0	0	0	0	0	0	0	0	0	0	0	0	0	0	0	0	0	0	0	0	0	0	0	0	0	0	0	0	0	0	0	0	0
Hematopoietic cell lineage	0	4	0	1	1	0	2	0	2	2	1	1	0	0	3	2	1	0	0	4	2	2	1	0	0	0	0	1	0	0	2	0	0	0	2	2	1	2	0	0	0	0	0	0	0	0	0	0	0
Hepatitis C	0	0	0	0	0	0	0	0	0	0	0	0	0	0	0	0	0	0	0	0	0	0	0	0	0	0	0	0	0	0	0	0	0	0	0	0	0	0	0	0	0	0	0	0	0	0	0	0	0
Histidine metabolism	110930	167528	112807	114933	132624	102799	154251	79046	115633	105151	76531	143066	139430	163084	60915	112960	116749	95369	148422	114774	90903	70896	77815	44497	53494	156264	139047	76956	128830	159616	52266	133145	158849	111927	140677	97613	96806	146996	156158	155750	147827	152571	158873	132761	143678	132255	49739	82065	139279
Homologous recombination	189702	263839	184038	147726	171164	155057	241215	146122	195981	183178	145133	210158	200560	253010	115833	147015	144459	160797	214345	177827	157299	130593	143321	104543	108505	244455	202816	135595	202284	230226	110846	197014	229993	182236	199999	136261	160491	220766	213584	222372	210244	226681	232311	189118	222540	195456	109828	150539	205429
Huntington's disease	4707	6951	5617	4822	5704	4630	7356	3013	5076	5176	2358	6277	7859	8531	2300	4858	4861	4892	8597	6052	3236	1946	2447	652	1519	9325	5831	2608	7460	8974	1271	7394	8911	7364	7256	4581	4351	6672	7525	8896	8339	9112	8460	7373	7961	6979	1020	3106	5716
Hypertrophic cardiomyopathy (HCM)	0	4	4	0	1	20	4	1	0	0	0	1	0	6	9	3	0	0	3	40	3	9	2	4	8	0	1	0	0	0	0	0	0	0	2	0	0	5	46	3	0	1	0	0	0	0	0	0	0
Indole alkaloid biosynthesis	0	4	0	1	0	2	0	1	0	0	0	0	0	24	9	5	0	12	2	8	1	9	3	0	0	0	1	0	0	0	0	0	0	0	0	0	4	5	1	0	0	4	0	0	0	0	0	0	0
Influenza A	0	11	10	8	12	47	4	2	1	0	0	1	0	37	12	3	4	0	11	2	8	12	10	1	8	3	3	3	1	0	5	5	4	0	25	0	9	11	66	2	2	12	0	2	1	1	0	5	9
Inorganic ion transport and metabolism	41052	56981	43262	27851	34255	31819	55343	29795	43986	41873	28167	46437	47566	60726	22641	28244	27291	39342	52197	41624	30050	23489	26985	17864	19530	68378	44204	26075	54518	57354	19733	49305	54258	56119	39637	27485	35385	44560	41934	52802	58701	55087	53440	40993	61094	47432	19412	31831	40562
Inositol phosphate metabolism	24649	33138	28638	18440	21789	20673	34766	19824	26432	25571	17275	30357	30529	39986	13926	19029	18734	30101	38033	28769	18557	14561	16067	12284	13245	50928	29066	17001	43208	46182	13333	37851	38044	33008	22596	19765	26231	28738	30289	41066	33361	34174	39018	28480	47784	34728	13073	20387	30786
Insulin signaling pathway	18061	29281	17334	14338	17825	14185	23991	11623	18790	17157	11823	20800	20002	24679	8287	13930	13788	13573	20682	15742	13819	10087	12244	6356	7067	23328	20789	10828	18506	24119	7351	18451	26696	17453	21807	11506	13668	22843	24109	23201	20161	23193	20982	20087	21275	19538	7078	12456	21394
Ion channels	8534	7574	6270	7428	7036	7181	8293	8265	9256	8000	9518	8877	5656	6415	7780	7361	6887	5156	651	3684	8283	9682	9031	9332	8600	3106	6608	8703	2246	408	8795	2327	1144	4964	1012	5768	4973	1235	511	390	2794	4760	485	1283	3537	2432	8873	8835	1213
Isoflavonoid biosynthesis	0	5	0	0	0	0	6	0	1	0	0	0	0	26	36	8	2	0	3	40	0	1	0	4	0	0	2	0	0	0	0	0	0	0	0	0	2	2	0	6	0	14	0	0	0	0	0	0	0
Isoquinoline alkaloid biosynthesis	6681	10870	7458	9732	11116	7346	11148	4307	7199	6463	3844	11370	10998	12592	2228	9612	10348	5871	9225	7954	5604	3847	3932	892	2080	11458	10466	4612	8501	9286	1706	9160	8054	6900	6883	7507	5852	6986	8216	9368	10301	11894	9511	6655	9779	8686	1428	4618	7331
Leishmaniasis	0	1	0	0	0	0	0	0	0	0	0	0	0	0	0	0	0	0	0	0	0	0	0	0	0	0	0	0	0	0	0	0	0	0	0	0	0	0	0	0	0	0	0	0	0	0	0	0	0
Leukocyte transendothelial migration	0	0	0	0	0	0	0	0	0	0	0	0	0	0	0	0	0	0	0	0	0	0	0	0	0	0	0	0	0	0	0	0	0	0	0	0	0	0	0	0	0	0	0	0	0	0	0	0	0
Limonene and pinene degradation	27580	31566	26816	17499	18384	22978	29063	26094	28411	28744	26070	24366	24578	29816	24792	18759	16804	25973	32817	25808	25266	24698	25609	25000	24103	29811	24887	24039	28133	32624	25083	27272	35466	33253	32973	20462	25249	34353	36510	33651	31912	27444	34840	31696	28716	25145	24668	25943	33672
Linoleic acid metabolism	22549	25143	20884	12089	12696	16661	22214	20413	23289	23458	20935	19005	18732	21068	16685	12584	11082	19414	21589	17027	19438	19017	20281	19673	18106	21833	18398	18514	19746	22546	19104	17535	29517	20820	23500	13006	18320	23630	21377	20808	21956	21046	22754	23548	19967	16966	19379	20416	22078
Lipid biosynthesis proteins	123834	168628	120935	101974	116291	106000	154418	99253	127834	119856	98765	136937	132080	165111	87081	101819	99920	106936	134906	117802	105421	91352	98227	75515	78478	154961	131267	93695	130808	146540	79589	127819	155339	125704	121694	94947	107591	136467	139115	140322	135906	145948	142858	119494	142446	129776	78799	101710	125165
Lipid metabolism	31417	44885	31338	14332	18788	21200	39966	24054	32266	30240	23186	31457	29699	44201	20003	15036	13378	28659	39169	30994	24254	19236	21680	16686	16791	47738	31217	20027	39841	44200	17684	36159	41986	35851	31932	18109	28511	36569	36989	41588	36064	35102	41409	32276	43424	35674	17775	24431	35114
Lipoic acid metabolism	6462	7521	7770	13861	14459	9960	8191	6408	6701	6846	5968	10577	11216	8729	5829	13565	14898	8248	7644	8403	7676	6978	6883	5559	6464	8032	10331	7672	8504	8596	6013	9276	8387	8688	6582	11045	7322	7113	7064	7605	8506	10339	8484	7251	7985	9220	5567	6610	8002
Lipopolysaccharide biosynthesis	17488	23674	22523	51793	54841	32724	31574	15731	16961	16611	12155	36819	39886	41470	12425	49085	55840	26073	20480	28935	19908	16252	15917	7961	13129	31974	33633	19753	26807	25129	10597	30055	20080	33420	10986	36738	19291	14100	17162	22519	35316	39285	20353	13141	32683	30344	8681	16091	14508
Lipopolysaccharide biosynthesis proteins	39378	52775	49342	92073	98236	62105	65240	32134	40642	40160	26535	74046	80021	77607	25113	87960	99063	50761	51478	56636	40044	31215	32163	15895	25299	72609	66660	39063	59961	58413	20944	64217	47653	65495	32255	68303	41150	41871	39924	53850	71645	81299	54290	35684	68680	64006	18041	34768	38432
Long-term depression	0	0	0	0	0	0	0	0	0	0	0	0	0	0	0	0	0	0	0	0	0	0	0	0	0	0	0	0	0	0	0	0	0	0	0	0	0	0	0	0	0	0	0	0	0	0	0	0	0
Long-term potentiation	0	0	0	0	0	0	0	0	0	0	0	0	0	0	0	0	0	0	0	0	0	0	0	0	0	0	0	0	0	0	0	0	0	0	0	0	0	0	0	0	0	0	0	0	0	0	0	0	0
Lysine biosynthesis	178132	257738	173743	129657	155145	138147	236686	129333	187893	174205	127342	202857	195707	247661	97235	129658	127108	145127	210690	162450	139683	110346	123754	80528	86454	243692	192958	116566	194735	228257	88297	188528	239980	171044	196542	119289	144867	203644	209836	217848	207494	223920	220898	194210	217685	186015	87435	133895	196603
Lysine degradation	20822	37437	21069	18578	23524	17453	35722	12934	22557	18527	11592	30826	27560	41763	7548	18930	17943	15418	34531	22447	15182	10415	10831	2350	4872	35462	28756	10829	25937	34263	4667	26454	38361	31540	34902	15430	16682	34202	39240	34953	39556	30707	36094	33554	32778	24697	3775	12646	34675
Lysosome	25712	34126	36057	46746	51759	33348	44379	18143	28311	27134	13433	48116	49948	49772	10336	45133	50654	40280	44452	38240	20193	13238	14432	5142	10847	69967	43857	20195	60350	57751	8472	55730	31492	28584	14025	39236	32921	22028	25277	49968	36513	51051	44055	23115	66449	52629	7363	21356	27302
MAPK signaling pathway	0	0	0	0	0	0	0	0	0	0	0	0	0	0	0	0	0	0	0	0	0	0	0	0	0	0	0	0	0	0	0	0	0	0	0	0	0	0	0	0	0	0	0	0	0	0	0	0	0
MAPK signaling pathway - yeast	7493	12268	8541	13655	15067	9591	13721	5370	8347	7838	4442	14775	14673	15540	3244	13401	14574	6574	11660	9029	6950	4763	4774	1077	2762	13012	12202	6009	9353	11704	2116	10576	14058	8145	10952	10323	6478	10921	11369	11181	11730	15404	12007	12258	10612	10463	1750	5432	10374
Measles	0	0	0	0	0	0	0	0	0	0	0	0	0	0	0	0	0	0	0	0	0	0	0	0	0	0	0	0	0	0	0	0	0	0	0	0	0	0	0	0	0	0	0	0	0	0	0	0	0
Meiosis - yeast	99	250	59	37	39	150	382	125	30	30	36	46	105	941	210	75	52	77	48	198	63	64	61	13	41	220	73	10	8	17	35	11	18	9	53	15	36	86	290	52	52	288	17	14	291	5	1	38	41
Melanogenesis	0	0	0	0	0	0	0	0	0	0	0	0	0	9	0	0	0	0	0	0	0	0	0	0	0	0	0	0	0	0	0	0	0	0	0	0	0	0	0	0	0	0	7	0	0	0	0	0	0
Membrane and intracellular structural molecules	62970	85529	68117	122781	129928	86905	92174	53471	64682	59496	50226	105976	102186	102576	45790	117922	131521	63684	64040	76680	66239	57380	56097	35793	46079	79528	95620	62517	67003	70080	41185	75920	72646	86025	60029	91580	58471	63725	64331	64080	98431	99483	70392	59589	75283	79154	37974	55371	61817
Metabolism of cofactors and vitamins	15764	22639	14765	9943	11982	12220	19531	13455	15379	14306	12897	15171	14951	22823	13484	10338	9965	12891	20026	15971	13670	12202	12598	10415	10877	17090	16645	11406	14573	18025	11092	15103	23588	21839	22411	11161	13402	25921	22594	18803	25517	16753	23472	19340	16568	15861	10798	12350	22250
Metabolism of xenobiotics by cytochrome P450	5322	7921	5369	2528	3195	4320	5918	5157	5277	5513	5015	4566	3789	7136	5473	2654	2319	6396	6892	6179	5147	4570	5222	5159	4810	7227	5243	4457	7163	7881	5083	6226	7868	11361	6340	3230	5627	8726	7758	7426	7123	4897	7608	5591	7194	6330	4978	5126	6796
Methane metabolism	282290	408378	288367	203230	243943	221376	374178	206199	295159	277949	197033	321055	319184	399480	147310	205007	202054	249854	373653	276733	218909	169033	190984	124325	134868	422590	314056	182792	344960	406844	138019	327975	423941	296981	331096	196318	244722	352445	360668	382364	364688	364980	394903	335613	379090	318034	135877	211392	343235
Mineral absorption	277	635	504	90	273	466	800	379	362	352	195	354	1008	1570	1549	183	59	312	1092	916	276	155	166	60	326	1209	226	218	756	890	210	1034	1858	568	1553	628	541	947	1245	907	958	1127	863	1244	753	1277	214	204	634
Mismatch repair	180143	249606	172775	127250	149215	140202	226787	134038	187455	175429	134897	193399	186907	234139	104986	127353	121976	144594	195801	160863	143828	118440	131851	93494	96735	229322	185159	123051	184798	209939	99423	179768	211267	164855	181880	118981	145297	193727	194736	204834	191207	215235	205812	173695	205160	177669	98890	140072	184852
N-Glycan biosynthesis	3499	5089	4949	8318	8953	5655	6467	2960	3419	3271	1925	7122	8019	8308	1586	8137	9278	4696	5572	5408	3372	2394	2274	672	1711	8447	6915	3216	6589	6474	1257	6709	5564	3900	2435	6487	4011	2822	3842	5823	4439	7999	4968	3394	7878	6547	936	2692	3392
NOD-like receptor signaling pathway	6655	11718	6890	6042	7620	5486	10625	4017	6943	6124	3596	9310	8852	11925	2264	5907	6017	5455	9934	7299	4837	2962	3563	820	1543	11417	8922	3528	8666	10845	1479	8682	10823	6757	9078	5048	5620	9654	10162	10426	10157	10202	10694	8488	10037	8713	1327	4093	9155
Naphthalene degradation	41302	47442	39585	27527	29437	34695	40536	39371	42421	43250	40289	35506	35846	39219	38162	28535	26529	39373	43281	37446	39296	37965	40431	39854	37682	40407	37023	37328	40557	46801	39254	38817	53286	44205	43912	30347	38081	45950	47784	45192	38741	39343	45517	42987	38409	38150	39158	39746	43545
Neuroactive ligand-receptor interaction	0	0	0	0	0	0	0	0	0	0	0	0	0	5	0	0	0	0	0	0	0	0	0	0	0	0	0	0	0	0	0	0	0	0	0	0	0	0	0	0	0	0	0	0	0	0	0	0	0
Neurotrophin signaling pathway	0	0	0	0	0	0	0	0	0	0	0	0	0	0	0	0	0	0	0	0	0	0	0	0	0	0	0	0	0	0	0	0	0	0	0	0	0	0	0	0	0	0	0	0	0	0	0	0	0
Nicotinate and nicotinamide metabolism	76923	115519	74967	66390	78437	64951	103347	56464	80416	74126	55413	91827	88324	110030	42733	65307	65455	61245	88534	72764	63628	50061	55756	34809	38168	100534	88045	52550	79660	94233	38532	79605	108555	81071	88272	56116	62018	88880	91475	90692	94724	99574	90471	84573	88441	80417	37744	57637	83065
Nitrogen metabolism	133870	193387	138706	125688	145540	120092	188330	95515	139613	131142	90270	167580	172578	208955	75657	124924	126445	112633	170752	137802	106050	81114	89869	50521	62213	201382	155469	90712	154418	174307	59970	154945	184409	143521	151763	111958	112192	174898	160381	169743	188654	195007	185270	147983	175965	155420	58001	100071	154236
Nitrotoluene degradation	12958	22885	11428	4277	7135	7560	19479	7052	13216	10989	7251	13875	14055	23043	3861	5100	4335	4722	16531	11796	8406	5427	6172	798	1775	15758	13293	5060	8185	13014	1990	10027	21523	12398	16539	4893	6702	18278	19574	15067	21788	17636	17791	16178	12317	9792	1645	6714	13616
Non-homologous end-joining	689	2703	981	903	1794	881	684	434	941	822	405	496	1594	1002	1124	799	839	789	3573	1148	1017	354	887	200	234	900	1559	219	1697	2145	327	1864	5289	1491	6686	501	892	6847	3646	2680	2758	1381	4585	3639	531	1979	203	146	4013
Notch signaling pathway	0	0	0	0	0	0	0	0	0	0	0	0	0	0	0	0	0	0	0	0	0	0	0	0	0	0	0	0	0	0	0	0	0	0	0	0	0	0	0	0	0	0	0	0	0	0	0	0	0
Novobiocin biosynthesis	22155	34685	22527	18898	22927	18326	31940	15026	23182	20845	14293	28149	26941	34995	10766	18925	18906	18509	29019	23074	16909	12536	13873	6966	8732	33741	27582	13668	26380	31019	8589	26352	29670	23008	24802	16851	18912	26578	28651	30122	30162	30618	30842	23895	30019	26007	8258	15514	25671
Nucleotide excision repair	83829	116111	81501	59677	70110	65625	105416	62932	87349	82008	62924	90394	87810	110087	49584	59775	57568	69696	94124	75901	67387	55353	61554	44077	45614	109526	87116	57677	88963	100502	46853	85732	102071	76376	86252	56100	68741	95798	91647	97180	90000	100567	101122	82113	98051	84518	46481	65611	89407
Nucleotide metabolism	15815	16321	14197	13478	13619	14445	15386	14686	16649	16502	15603	14322	16161	14095	13440	13858	12694	10864	14904	12187	15019	15266	15463	14580	14059	9859	13586	14763	8764	14665	14382	10218	26645	20723	19339	12317	11557	17179	20135	13565	22627	16722	16437	20433	8809	9835	14325	14789	19477
Olfactory transduction	0	0	0	0	0	0	0	0	0	0	0	0	0	0	0	0	0	0	0	0	0	0	0	0	0	0	0	0	0	0	0	0	0	0	0	0	0	0	0	0	0	0	0	0	0	0	0	0	0
One carbon pool by folate	125093	174969	124110	103070	119026	104390	166204	94890	130987	122620	92540	147778	141617	176217	73332	102863	100917	107547	145778	120849	101498	83202	90321	62467	67409	172810	138104	88648	139951	159744	67971	137090	154916	118814	126870	94842	106822	133317	143430	153395	142617	159437	151803	126421	155260	134519	67062	98308	130784
Oocyte meiosis	0	0	0	0	0	0	0	0	0	0	0	0	0	0	0	0	0	0	0	0	0	0	0	0	0	0	0	0	0	0	0	0	0	0	0	0	0	0	0	0	0	0	0	0	0	0	0	0	0
Other glycan degradation	75545	104949	92647	85265	99332	71778	118890	49634	82369	78371	40777	112670	115428	130259	26612	83158	89444	94514	114317	90812	52047	33700	39960	15989	25693	174810	103117	47489	144736	143353	22891	130262	92102	75377	48613	75996	80029	64517	72829	127433	96194	127009	112032	65781	160821	122418	21507	57100	73636
Other ion-coupled transporters	261409	353953	265694	238156	269617	228530	347128	204800	274855	260208	194599	312750	312754	364216	148643	236318	238257	232487	334483	255666	215911	179106	191682	135479	147913	362280	299025	190728	298802	349865	147814	294751	370944	304829	292596	214732	225012	312695	326286	337842	367397	342308	351124	301104	332552	281690	143855	207511	307886
Other transporters	54538	80829	54957	53446	61761	49638	73194	39748	57080	53852	38643	67515	67731	75858	29399	52776	53280	44864	69175	53538	45498	35517	39642	24002	27409	72398	65532	38420	59190	71829	27264	60815	78384	62941	67320	45259	45539	70355	71218	69949	71522	75517	74396	63127	64050	60471	26178	41041	64835
Other types of O-glycan biosynthesis	0	0	0	0	0	0	0	0	0	0	0	0	0	0	0	0	0	0	0	0	0	0	0	0	0	0	0	0	0	0	0	0	0	0	0	0	0	0	0	0	0	0	0	0	0	0	0	0	0
Others	272337	330212	270906	151163	172946	199052	319623	224419	285005	276610	220941	262801	257493	328633	185368	156740	141564	258930	308581	249140	214018	192258	208338	183363	179235	379709	254350	198878	325899	353393	186217	292562	316857	285119	242453	174029	244057	269825	272877	326311	304429	295930	321336	264456	353661	277828	187567	233500	266732
Oxidative phosphorylation	203550	298344	196532	157959	185944	162162	282651	141908	214106	197413	138815	240498	234339	309894	100554	158719	155936	157385	233383	183404	154481	120674	134582	77677	87717	278838	220693	128709	205919	247880	87951	202727	261818	199085	221495	135611	153400	247136	238277	240789	251797	273358	254358	216787	245292	199189	86196	148059	233801
PPAR signaling pathway	17679	26604	20128	25139	28507	20659	25526	12934	18431	17341	12133	25800	27420	29324	11007	24609	26520	17945	21997	21293	16187	12053	13402	7020	9442	28773	24297	14064	24138	24561	8684	24704	24783	17589	16935	20547	17371	19209	20660	23024	21044	28948	22513	17472	25680	25161	8034	14011	18646
Pancreatic cancer	0	0	0	0	0	0	0	0	0	0	0	0	0	0	0	0	0	0	0	0	0	0	0	0	0	0	0	0	0	0	0	0	0	0	0	0	0	0	0	0	0	0	0	0	0	0	0	0	0
Pancreatic secretion	0	0	0	0	0	0	0	0	0	0	0	0	0	5	0	0	0	0	0	0	0	0	0	0	0	0	0	0	0	0	0	0	0	0	0	0	0	0	0	0	0	0	0	0	0	0	0	0	0
Pantothenate and CoA biosynthesis	119507	178662	118361	97910	116043	97408	167089	86266	124984	112003	83169	147415	137833	182326	63612	97622	96809	97374	143502	115662	93400	74140	79735	48253	54975	171846	139005	78373	132668	157624	54960	130345	161737	119314	126672	87448	98081	140071	145558	148356	151390	153486	153611	128484	155209	129652	53513	87723	136445
Parkinson's disease	101	298	82	43	78	252	396	125	19	21	40	53	113	848	153	62	41	31	59	229	78	48	75	16	68	246	78	11	2	9	27	20	25	18	121	9	34	100	479	45	20	291	16	22	292	17	0	46	30
Pathogenic Escherichia coli infection	0	10	5	35	55	0	0	0	0	0	5	0	0	55	0	0	5	0	0	290	5	5	0	0	0	5	0	0	0	0	15	15	0	5	50	0	5	15	5	5	2075	30	25	0	10	0	0	5	0
Pathways in cancer	6773	12134	7026	6103	7748	5716	11098	4194	6969	6157	3665	9430	9021	12793	2483	6006	6057	5645	10944	7918	5107	3032	3643	864	1634	11714	9184	3572	8931	11562	1585	9205	11227	7762	10304	5310	5914	10270	11553	11505	11285	10541	11454	9299	10651	9106	1377	4145	9562
Penicillin and cephalosporin biosynthesis	3216	2308	2972	1340	1071	2643	1776	3735	3167	3321	3988	1288	1990	2424	4827	1570	1496	3178	2023	3001	3417	4008	3866	4672	4322	1303	1436	3520	1774	1929	4438	1669	4824	4141	2841	2246	2902	2720	2806	1574	3407	1790	1716	3738	1435	1838	4485	3645	2364
Pentose and glucuronate interconversions	131562	202036	144662	97314	122851	101513	186640	83156	139357	135072	73103	157080	172375	201089	45006	96986	96736	121634	199779	132867	90080	56461	72367	28925	39232	235868	156329	70077	188429	225424	39342	175973	236012	151421	167340	91116	113623	165969	179128	207500	191647	202194	196368	176015	207123	169961	37142	87379	168685
Pentose phosphate pathway	212583	303392	217311	152408	183205	164900	273956	154791	222586	212161	146887	234206	243462	287680	110961	152937	149027	182948	275669	197302	163501	126102	144162	93741	101986	307376	233345	135753	252939	303147	104035	237740	342937	229096	263500	145091	180293	254956	261105	277631	268662	276424	281188	264908	273879	235915	102613	156791	249753
Peptidases	399104	552215	409476	312701	365283	327324	522032	304489	415868	394298	290467	456488	452131	558035	230614	314253	310813	367656	496922	396229	319423	258185	283320	200591	215667	589275	445749	277273	490758	547172	218040	465058	522600	412500	415250	300432	357599	444159	455174	514462	480419	509439	519809	419106	535152	453021	215247	313593	433611
Peptidoglycan biosynthesis	167832	231018	166348	128591	148848	138190	211282	133037	173759	164067	131217	185066	177329	223743	109892	128867	127507	150277	198543	164187	140885	118023	128936	98592	101703	225346	180220	123103	191468	216638	103903	184670	211641	169440	180644	124230	149700	195808	194730	205548	193148	199221	211526	177340	206603	181769	103169	136757	186809
Peroxisome	26626	40584	30322	34608	39388	28577	41575	19299	28050	26601	16784	40295	41546	48571	13712	34067	36234	27280	36592	32295	22363	16185	17516	8141	11879	47485	36441	19450	37695	40636	10785	37861	37617	29609	26794	28937	25364	29549	33941	39097	36870	45089	35803	28370	42360	37404	9902	20163	28926
Pertussis	868	1422	1457	8121	8221	4284	2288	917	901	883	745	4487	4636	2675	896	7552	8877	1295	231	3022	2089	1768	1494	321	1215	693	3563	2258	538	101	700	1784	547	11643	342	5065	963	438	601	116	6750	3990	407	653	717	2122	402	1201	414
Phagosome	0	0	0	0	0	0	0	0	0	0	0	0	0	0	0	0	0	0	0	0	0	0	0	0	0	0	0	0	0	0	0	0	0	0	0	0	0	0	0	0	0	0	0	0	0	0	0	0	0
Phenylalanine metabolism	30616	49433	33215	28822	35027	27483	44634	20485	31335	28694	18462	38978	40567	51228	14944	28797	29199	28350	50134	34936	23406	16450	18774	8377	11635	50931	39707	18528	41719	53108	11252	41606	56011	39921	45547	26135	28094	51827	52737	51643	49818	45474	54784	43270	46969	41227	10210	20795	45067
Phenylalanine, tyrosine and tryptophan biosynthesis	146812	249452	150282	121604	154753	116098	225583	87585	154340	135354	80987	194470	186644	249330	51540	119327	119893	115330	195826	147728	103266	65521	79141	20979	35110	245667	187648	75638	182483	211375	34028	179596	211458	139614	173354	101128	117363	183035	188219	203941	198351	216110	201729	166842	214690	179358	31608	90988	169697
Phenylpropanoid biosynthesis	37877	55819	40870	25101	31845	26925	57805	24751	41062	36883	21965	49016	46265	64780	14730	25154	23853	36596	52954	38905	24196	17036	19083	8847	11640	74449	44146	20483	57606	63317	11554	52275	49292	36797	37275	25565	33912	38133	43002	57538	55438	52582	53307	43084	67420	48922	11282	26561	43411
Phosphatidylinositol signaling system	17621	20651	17308	18243	19154	17461	20293	16374	17991	17685	16501	19561	18426	21172	15405	18063	18814	17499	16571	17366	17170	16302	16872	15378	15382	19521	18350	16664	17929	18388	15450	17721	17560	18396	16229	16546	16397	18615	15699	16627	18553	19529	19305	16039	18705	17677	15289	17034	17789
Phosphonate and phosphinate metabolism	14596	20291	17896	19800	22501	16501	19883	11166	15190	14791	9954	20462	21696	20773	8325	19198	20924	18606	23078	18794	12741	9433	10863	6921	8512	28262	21073	11591	26232	27780	8089	25029	21923	17838	15368	17442	16919	17380	18611	24349	20316	22543	23823	17123	26972	24217	7583	12147	16782
Phosphotransferase system (PTS)	147030	154898	133601	49518	52323	94078	128658	123930	156005	157848	129342	98418	123154	104004	106553	57139	35972	100148	152610	90360	115721	111493	121322	115963	107873	119593	116196	104307	102172	161111	113057	89787	239950	183057	257643	64236	103748	165318	130145	117144	182208	143758	162176	244040	101810	88781	115664	120389	154230
Photosynthesis	80616	106344	75076	56475	63659	60300	105149	61742	85567	77461	61721	92001	82161	110086	41046	57181	55443	62116	73450	63699	61847	55301	56862	42527	43089	101925	81738	55882	75432	84864	44056	69227	78046	66466	61193	49204	59532	68724	68440	78410	80407	91534	78251	62862	92911	66494	44134	63473	66751
Photosynthesis - antenna proteins	0	0	0	0	0	0	0	0	0	0	0	0	0	4	39	15	0	0	0	0	0	17	0	0	0	4	0	0	0	0	17	0	0	0	17	4	0	17	30	0	4	0	0	0	0	0	0	0	0
Photosynthesis proteins	82638	109517	77690	56746	64323	61350	108979	63295	87656	79621	62629	94680	84617	115116	41558	57635	55606	65192	77327	66381	62839	55730	57457	42835	43483	108567	84312	56692	80581	89995	44514	73321	80737	69673	62114	50230	61955	70504	70707	82848	83435	94910	82121	64682	99124	70087	44581	64924	69054
Phototransduction	0	0	0	0	0	0	0	0	0	0	0	0	0	0	0	0	0	0	0	0	0	0	0	0	0	0	0	0	0	0	0	0	0	0	0	0	0	0	0	0	0	0	0	0	0	0	0	0	0
Phototransduction - fly	0	0	0	0	0	0	0	0	0	0	0	0	0	0	0	0	0	0	0	0	0	0	0	0	0	0	0	0	0	0	0	0	0	0	0	0	0	0	0	0	0	0	0	0	0	0	0	0	0
Plant-pathogen interaction	37793	57194	37363	23312	29747	26623	55034	26187	40011	35417	24662	45523	41150	59865	17794	23772	21689	31163	48403	35660	26840	20354	22444	12849	14595	60826	42812	21797	46748	53962	14930	43747	50825	36370	36784	23309	31459	40749	45461	51026	46522	47381	49991	38619	55239	42365	14736	26685	41001
Polycyclic aromatic hydrocarbon degradation	26494	29561	23594	21782	22261	22738	27592	24643	27203	25452	25938	25868	21983	25923	22655	21823	21559	22614	22151	21033	24638	25375	25446	24686	23543	22477	24520	24220	21482	24540	24261	20811	24798	22457	22939	20233	22382	26232	25034	23093	22484	22274	25142	22109	23390	20632	24185	25141	23819
Polyketide sugar unit biosynthesis	33739	52588	35993	33489	40115	29553	50881	22555	35552	32299	20200	46301	45451	56948	14111	32694	34898	31163	42880	34710	25670	17796	20163	8523	11861	58341	43395	20599	45390	48445	11189	42678	47618	31348	33622	27650	29101	38680	34750	44078	41684	50658	45626	34358	51174	42674	10636	23352	33410
Pores ion channels	41666	58349	47141	99463	104976	66191	65434	34071	43464	40308	31707	80306	78607	71338	27933	95090	106429	42633	41984	53260	46296	38323	37755	20126	29228	55104	71084	43906	46203	45298	24795	54948	42265	57318	34748	70970	39302	40019	40759	42473	61762	76274	46292	34145	51264	57286	21970	36851	39292
Porphyrin and chlorophyll metabolism	197657	316128	208348	138260	176952	145376	316494	122548	212068	191812	106454	262155	254763	355402	58717	140915	137554	166241	279445	197968	128847	80489	95983	26564	44304	373326	243178	98591	274965	308522	43014	257745	277675	189285	195718	129012	163775	209769	241238	290814	260340	302285	286743	215881	325502	240931	40828	126710	243397
Prenyltransferases	60777	75777	55841	57685	61672	55526	71637	52563	62599	58609	54248	68069	61541	73655	46993	57396	57572	49020	52490	52533	56946	53069	54288	45906	46217	58440	62360	52573	49248	53560	46629	50768	58532	53032	54043	49926	49264	61185	55616	52543	56258	65443	58376	49850	54326	51976	46265	53987	53528
Primary bile acid biosynthesis	9295	11864	9116	10933	11847	9067	11178	7103	9943	9139	7339	11542	11202	10226	5252	10507	11211	7608	8069	7374	8103	7168	7594	5405	5821	10314	10734	7469	8708	9174	5712	8718	10043	7498	6780	8277	7259	7085	7637	8616	8803	11320	7288	7130	9689	8887	5590	7647	6496
Primary immunodeficiency	14040	15655	12981	12161	12596	11938	15356	11549	14854	14612	12003	14528	14638	14297	9233	12127	12113	10751	10409	9935	12020	11439	11904	10038	10027	12962	12762	11523	10514	11464	10110	10126	13824	12087	9646	10285	10084	9232	9575	10670	10767	15949	9742	10342	11370	10266	10098	12265	8290
Prion diseases	3666	5159	4072	630	1304	1892	5422	2049	4234	4312	1747	3759	4590	5684	1343	774	278	3491	5783	3398	1746	806	1458	366	592	8069	3134	1361	5993	6627	631	5150	6207	4493	3926	1371	2878	3876	4231	6296	5149	6080	5441	4617	6665	4745	665	2419	3577
Progesterone-mediated oocyte maturation	6652	11716	6887	6029	7597	5484	10624	4016	6943	6123	3596	9309	8852	11906	2264	5905	6006	5413	9929	7256	4837	2961	3560	820	1542	11417	8921	3527	8665	10845	1479	8678	10822	6756	9070	5048	5618	9648	10157	10425	10012	10194	10692	8485	10037	8713	1327	4092	9154
Propanoate metabolism	112868	155018	107971	74929	87322	88478	141341	90788	116397	107806	90301	118941	109297	151390	76668	76791	71448	94625	131879	105951	93134	81646	86911	69183	70070	142759	116506	81423	118485	138874	72287	114122	143561	121655	123908	75974	96743	135206	138234	134944	139770	124080	141770	119914	133742	111691	71643	91560	124837
Prostate cancer	7027	12126	7575	9985	11570	7543	11582	4409	7382	6548	3946	11528	11115	12742	2671	9659	10422	5918	9932	8003	5841	3810	4270	974	2125	11649	10663	4650	8932	10846	1806	9533	10824	6771	9073	7576	6081	9670	10160	10425	10148	12015	10696	8487	10243	9772	1527	4641	9209
Proteasome	6652	11774	6887	6081	7649	5488	10630	4016	6957	6131	3600	9313	8852	12069	2316	5929	6022	5419	9929	7310	4861	2977	3566	820	1544	11419	8921	3531	8667	10845	1495	8690	10822	6758	9082	5056	5624	9678	10159	10439	10040	10222	10707	8497	10037	8713	1327	4094	9158
Protein digestion and absorption	1142	1290	2085	11996	12066	6203	2906	1191	1325	1288	1060	6671	6793	2876	1310	11305	13277	1803	105	2575	3057	2586	2158	466	1767	713	5230	3380	806	13	989	2633	35	53	133	7589	1420	136	65	41	1049	5530	65	35	626	3178	599	1662	188
Protein export	121476	166087	120379	111335	125935	107409	155747	94602	125917	118830	92890	141887	139505	164591	75640	110051	111381	103913	132663	114219	103271	86053	93399	66432	71262	156286	135008	90467	128497	138324	71287	126507	142182	112901	121880	97338	102730	135812	124480	133780	131816	154023	141526	115242	140212	126918	70267	97299	122039
Protein folding and associated processing	139688	191649	148955	114401	133373	117484	191297	107024	144679	137139	97622	165128	165866	211404	79211	114849	116151	140087	180961	146287	107640	86057	94683	65623	73135	233243	160972	95322	192170	204592	72901	178126	176875	156241	128366	111706	130540	150675	153777	190612	169471	186396	189245	136369	216424	171834	71238	109557	146984
Protein kinases	79326	115776	86405	44597	58309	56495	113848	56247	84428	78385	49694	90955	93093	128627	38319	46375	43181	79355	118742	85482	53541	38740	44952	27213	31165	151757	88305	44710	122673	137513	31953	110157	124416	100795	79218	51457	74987	90753	104025	126597	114806	107687	119871	91091	138444	103724	31512	57456	93177
Protein processing in endoplasmic reticulum	10817	15830	10917	15691	17256	12531	15566	8777	10770	10038	8404	15322	15070	17774	7758	15289	16307	9464	11517	11515	10640	8664	9260	5846	6923	13483	14388	9375	10852	11656	6561	12103	12608	9397	12454	12216	9404	13853	12311	11601	12334	16071	13216	10567	12481	12738	6203	8905	13009
Proximal tubule bicarbonate reclamation	785	2611	1254	4568	5068	2665	1595	667	697	615	604	2667	2703	2034	839	4354	4922	1399	3345	2621	1872	1161	1228	345	773	675	3166	1392	1434	3564	653	2660	4528	2556	5171	3151	1452	5429	6478	3929	4686	2329	3925	4505	1289	2768	363	691	6609
Purine metabolism	501615	653542	487885	368242	418770	402700	612494	401469	521118	494985	398989	531554	513966	634572	325584	369351	359223	434058	534580	451929	414475	360201	389697	308579	312945	635444	510281	370205	530242	574817	320120	503537	581508	486540	470651	353236	423427	519068	500943	545078	532439	577383	569086	470841	579219	493926	319128	413442	494084
Pyrimidine metabolism	402556	546976	395938	289416	337486	317312	510393	309967	420079	396259	305074	439134	424950	534759	242932	290406	280509	348949	457579	372124	324322	269333	296541	219721	227140	544372	420735	282057	448241	497435	232496	425639	489376	386223	400099	278385	342483	435619	431060	473221	439248	482922	481620	397620	493069	417393	231701	320409	418475
Pyruvate metabolism	235789	325543	233465	194136	222737	200681	298721	186945	244336	230309	183748	266089	256119	312329	150768	194457	192898	206080	275012	226112	199383	168223	182394	136915	142988	307336	259815	174720	259147	296314	145355	253737	301628	239291	248321	181080	205298	269654	276321	284702	271699	284245	288561	245804	283252	250484	142937	190801	251152
RIG-I-like receptor signaling pathway	2773	1509	2150	1126	632	2098	1688	3576	2860	3209	3777	1418	1196	1034	3628	1281	1003	2513	956	1491	3018	3723	3650	4600	3996	740	1021	3398	1260	749	4225	981	1716	2520	1157	1604	2241	865	984	864	895	1281	721	994	694	751	4327	3501	505
RNA degradation	94325	128104	91315	85819	96305	82239	123167	72168	98584	92380	71703	112272	107330	128637	57025	84922	85021	76554	97771	84863	78640	66359	71274	49659	53588	118233	103170	69655	93284	102746	53384	92933	105365	85996	91123	73669	75570	101580	93841	99051	102838	119802	107217	87410	104888	92930	52639	75300	91991
RNA polymerase	37566	47588	35708	25026	28328	29453	43641	31105	38631	37084	31414	37134	35528	44819	26420	25323	24056	32010	36815	32925	32105	28369	30765	25897	25453	43990	36144	28580	37593	38144	26292	35488	38279	33159	33725	25209	31948	37784	33683	36535	35111	40451	40508	32898	39757	34955	26472	31868	35329
RNA transport	38187	51334	36899	24184	28206	28464	48148	29769	39582	37017	29373	40546	37690	50133	22289	24638	23494	32232	40009	33917	30227	25686	27900	21584	21689	51405	38849	26500	41796	46076	22423	38605	43521	35886	34768	24282	32043	35348	37726	42920	39024	43181	41659	35934	47081	37691	22530	30523	36381
Regulation of actin cytoskeleton	0	0	0	0	0	0	0	0	0	0	0	0	0	0	0	0	0	0	0	0	0	0	0	0	0	0	0	0	0	0	0	0	0	0	0	0	0	0	0	0	0	0	0	0	0	0	0	0	0
Renal cell carcinoma	121	406	129	66	139	185	470	176	25	34	69	120	169	855	207	98	47	232	1004	660	262	59	73	43	84	294	260	42	265	717	101	522	401	1006	1209	262	287	611	1330	1078	1271	335	762	812	613	392	50	48	399
Renin-angiotensin system	1	19	5	2	4	21	7	1	3	3	2	4	1	20	16	9	4	0	3	50	6	21	5	4	9	1	2	2	0	1	4	0	4	0	5	3	7	11	48	3	0	3	7	1	0	1	0	0	0
Replication, recombination and repair proteins	168467	228257	160658	108850	126444	131339	207579	132416	172461	165639	133704	171565	166916	222452	120457	111457	103632	136799	188455	164957	139735	118189	129794	101436	103554	206481	162016	121750	169519	199760	107222	171735	196489	179697	182968	116025	142082	186012	201421	198320	221996	197919	201000	180075	186287	169043	105899	137733	172660
Restriction enzyme	21850	34114	19027	29748	32463	23950	30677	19619	21100	17754	20147	31757	23804	35501	22170	28820	30362	15853	16716	23490	23913	21648	20862	15884	17657	18096	28590	21140	14610	16694	17098	19172	19317	15915	24059	24471	19261	27211	25469	17192	24324	23524	21511	19479	17491	23493	16700	19178	25142
Retinol metabolism	5313	7624	5277	2483	3154	3956	5841	5144	5259	5503	4996	4529	3776	6919	5283	2603	2283	6387	6844	5617	5068	4522	5142	5120	4697	7172	5209	4440	7161	7843	5037	6206	7691	8216	6214	3209	5565	8513	6785	7350	5973	4849	7520	5434	7185	6315	4976	5084	6673
Rheumatoid arthritis	0	0	0	0	0	0	0	0	0	0	0	0	0	0	0	0	0	0	0	0	0	0	0	0	0	0	0	0	0	0	0	0	0	0	0	0	0	0	0	0	0	0	0	0	0	0	0	0	0
Riboflavin metabolism	28601	43657	27621	33965	38428	28039	42066	21615	29646	24954	21035	40741	36228	47447	18280	33307	35193	21309	29679	29145	25846	21150	20874	11955	15088	35160	38105	21234	25805	29341	14169	28727	33097	30619	29688	27146	22547	27632	29526	28333	40213	37456	31565	27803	31817	29550	13268	21156	27552
Ribosome	480873	651372	461496	375905	428273	395424	596797	381409	495974	465997	382128	526118	494678	623188	313289	374777	368177	406811	511221	442713	407612	348913	376840	289893	296465	589057	503142	357758	491644	550127	302943	479520	548335	439744	477711	349183	406505	525909	508980	529214	497044	555390	552893	456544	537326	478530	301023	392530	488829
Ribosome Biogenesis	296304	408836	282607	212433	246923	232102	375795	230398	306887	283918	229969	325120	298920	394340	183421	212661	205182	244254	315282	269489	243038	206608	222700	167533	171402	375239	308664	210695	304944	342190	175854	292974	345579	286990	295330	200643	244913	318269	312807	326626	322916	337563	338387	288006	340559	291306	175170	236155	297437
Ribosome biogenesis in eukaryotes	9281	12868	8901	7207	8296	7591	11663	7277	9579	8937	7281	10232	9548	12244	5958	7186	7004	7795	10011	8722	7792	6642	7158	5412	5570	11454	9908	6787	9472	10889	5678	9254	10927	9298	9386	6623	7785	10326	10372	10476	10393	10770	10796	8962	10473	9258	5630	7473	9499
Salivary secretion	0	0	0	0	0	0	0	0	0	0	0	0	0	0	0	0	0	0	0	0	0	0	0	0	0	0	0	0	0	0	0	0	0	0	0	0	0	0	0	0	0	0	0	0	0	0	0	0	0
Secondary bile acid biosynthesis	9246	11784	9006	10921	11771	9010	11152	7077	9764	8995	7293	11517	10903	10141	5206	10476	11198	7592	7790	7346	8076	7144	7562	5404	5811	10301	10717	7455	8705	8817	5700	8715	9027	7142	6419	8266	7246	6835	7157	8435	8374	11154	7018	6497	9676	8885	5590	7638	6098
Secretion system	258471	367996	262049	154038	190937	193373	348980	198465	263182	241405	185580	277568	270992	397530	158847	159269	144965	235710	337286	271188	194628	158755	172779	126453	134406	407165	275292	166515	330216	380022	137813	307330	350718	340325	255128	172519	234632	302899	332192	361396	339469	310790	355018	264948	382379	301239	136092	197614	279067
Selenocompound metabolism	79079	110112	79544	64525	75020	64920	106230	60977	82941	76031	58339	94555	88830	113594	46259	64616	63133	69136	97498	75863	63529	53268	55936	39641	43082	112812	91202	55571	91880	103617	43242	87997	104757	81846	87634	60293	68241	96174	90383	97067	102192	97122	107208	88470	103616	85526	42347	61793	92919
Sesquiterpenoid biosynthesis	0	1	0	0	0	0	0	0	0	0	0	0	0	24	0	0	0	0	0	0	0	0	0	0	0	0	0	0	0	0	0	0	0	0	0	0	0	0	0	0	0	0	0	0	0	0	0	0	0
Shigellosis	0	4	2	14	22	0	0	0	0	0	2	0	0	22	0	0	2	0	0	116	2	2	0	0	0	2	0	0	0	0	6	6	0	2	20	0	2	6	2	2	830	12	10	0	4	0	0	2	0
Signal transduction mechanisms	106493	145211	103948	66331	78514	80177	134683	82974	110304	104025	81468	110933	107185	143229	65199	67803	63916	90867	124628	101204	84612	70895	77801	59906	60771	145172	107816	73299	120495	136388	62885	113494	132780	116952	107460	69288	92780	116236	122510	129651	128719	123976	131202	111124	132880	110045	63106	84918	112154
Small cell lung cancer	0	12	10	8	12	47	4	2	1	0	0	1	0	32	12	3	4	0	11	2	8	12	10	1	8	3	3	3	1	0	5	5	4	0	25	0	9	11	66	2	2	12	0	2	1	1	0	5	9
Sphingolipid metabolism	61589	84435	70016	60839	70724	54620	90226	40339	66923	63976	36224	83667	85442	95595	25444	59603	61924	65893	80097	64464	43235	29974	35493	16959	23031	121435	75385	38834	97760	98422	21592	89424	70301	56112	38021	53981	57628	48069	55276	89335	68969	96406	77033	48135	109409	85618	20848	46599	53350
Spliceosome	0	0	0	0	0	0	0	0	0	0	0	0	0	0	0	0	0	0	0	0	0	0	0	0	0	0	0	0	0	0	0	0	0	0	0	0	0	0	0	0	0	0	0	0	0	0	0	0	0
Sporulation	183803	319939	188078	57051	101431	103550	271712	107265	195295	176314	97783	203910	202038	298972	62241	62198	44990	139658	279390	180012	114383	62926	86490	23678	32947	331078	206249	74556	250499	304270	37753	232237	319805	173716	247243	76931	151756	243132	269609	292212	249291	252098	282012	245513	279582	227941	38140	107969	248369
Staphylococcus aureus infection	13339	6064	10121	5630	3116	10282	6081	16675	13403	14614	18561	5651	3985	2304	18532	6349	4936	11635	3818	6520	14928	18402	18026	22935	20117	845	5237	16554	4200	762	21043	3073	1113	9237	5220	8135	10884	13972	2564	1790	2959	3588	7820	2706	2295	3276	21625	17088	5895
Starch and sucrose metabolism	241461	338933	243855	174887	209090	186580	315744	177954	253596	234414	172890	275106	262865	334093	136637	174270	171414	215559	281255	227941	186343	150732	165744	115120	123293	356971	264346	160499	293454	328283	125424	274193	310819	237898	229862	168428	209000	241370	259539	300563	286443	293183	288146	241949	326590	271151	124000	186018	245294
Steroid biosynthesis	0	49	2	2	2	3	8	0	5	4	2	4	3	200	94	35	19	0	0	13	4	43	3	0	2	4	2	3	0	0	12	0	2	0	11	5	8	26	6	23	1	43	12	2	0	0	0	6	11
Steroid hormone biosynthesis	2526	3273	3804	8156	8583	4996	4828	1980	2806	2691	1485	6466	6567	5389	1361	7818	8945	4075	4116	4197	2744	2051	1917	608	1557	6467	5574	2912	5638	5477	1105	5780	3594	3140	1171	6069	3362	1927	2635	4614	4284	6221	4099	2304	6180	5658	831	2407	2711
Stilbenoid, diarylheptanoid and gingerol biosynthesis	22	269	13	49	49	49	84	1	72	62	46	43	5	426	422	181	77	20	117	154	93	131	57	1	36	14	38	45	22	162	77	5	237	66	613	64	72	443	313	113	226	135	259	694	23	1	0	13	108
Streptomycin biosynthesis	58915	86061	63579	57523	67199	53128	82756	44167	61121	57267	40293	75924	74667	92789	33312	56688	59645	59522	74759	63089	48092	36745	40476	25274	29570	98344	73483	41079	81762	86514	28911	76506	82025	59653	57469	51199	55703	66912	62622	77727	72918	82122	79554	60726	89449	76438	28043	45345	62207
Styrene degradation	4495	7806	5207	1057	2204	2425	7223	3192	4746	3894	2223	5082	5397	8734	1465	1414	843	4304	12521	5264	2479	1674	1538	498	929	9727	6149	1531	7845	12180	1045	7454	15453	8229	10531	2510	4305	11372	13769	12253	11132	5671	12782	11324	9547	6296	779	2292	10275
Sulfur metabolism	54974	76190	54381	64859	71406	54078	76345	42921	57978	51592	42169	76364	68329	79916	34166	63608	66053	45209	55341	51665	48058	42164	41976	28273	32720	69827	69319	43900	55208	60608	31345	56632	61441	52546	48244	52457	45153	52147	54305	56682	63461	70378	58140	49426	64746	57725	30135	44567	48833
Sulfur relay system	48454	72300	43537	21046	27499	30578	63326	34694	49986	45596	34768	48553	43835	69477	26048	22236	18274	32748	49682	39507	35601	29035	32234	21634	21726	59561	47060	28302	42422	50516	23111	40125	57734	52481	47727	21604	34085	54314	50682	49881	59976	54543	54475	44986	51458	40192	23143	34683	48576
Synthesis and degradation of ketone bodies	9863	14221	8362	3467	4660	5755	14403	7832	10503	8215	7671	11081	7416	15633	6105	4103	2290	6494	11263	7523	7213	6923	6344	5195	5187	12516	10800	5952	9035	11939	5432	8434	12750	10407	10701	4549	7462	10059	13445	11472	11411	8041	11974	11966	12834	7756	5407	7259	12949
Systemic lupus erythematosus	0	3	0	1	5	0	0	0	0	0	1	0	0	4	1	1	0	0	0	2	0	0	0	0	0	0	0	0	0	0	2	0	0	0	0	0	0	1	0	0	0	2	1	0	0	0	0	0	0
TGF-beta signaling pathway	0	0	0	0	0	0	0	0	0	0	0	0	0	0	0	0	0	0	0	0	0	0	0	0	0	0	0	0	0	0	0	0	0	0	0	0	0	0	0	0	0	0	0	0	0	0	0	0	0
Taurine and hypotaurine metabolism	26317	30300	25539	24359	25470	24205	31184	23498	27284	26498	23439	29323	27559	31999	21203	24437	24449	24306	26584	24158	24089	22597	23132	20532	20837	30468	26520	23079	26439	28114	20891	25994	27448	25678	24644	22849	23292	25614	24728	27138	27782	29661	28384	23886	28520	25314	20788	24238	24870
Terpenoid backbone biosynthesis	116293	157972	108777	92100	104498	95423	145043	91615	120424	111536	92840	128480	119238	150592	74964	92039	89442	91120	116722	101971	98772	85778	91262	69116	70898	132465	121313	86369	107751	122141	72311	107095	131419	102307	115383	83044	93755	123149	119790	118166	118197	132907	127281	109091	119608	107772	71877	93768	113839
Tetracycline biosynthesis	31118	40624	27116	20304	22299	24528	31877	26613	30998	30301	27926	25792	25911	30137	25601	20516	20047	22881	30996	25076	27706	25827	28447	25062	24093	23406	28266	24573	23078	31242	25122	24143	38831	30900	39727	20197	25615	40901	39734	31600	31676	29900	35075	34136	23068	25934	25306	26264	35536
Thiamine metabolism	101205	147105	96764	73395	87230	77727	138944	74410	105820	95485	73298	120493	107535	149996	55741	73596	70976	80372	112053	92191	79416	64584	69353	45599	49047	139520	110731	66961	106609	119041	49828	102339	116974	91971	98279	67108	81152	113510	104794	113413	116061	122949	123526	95600	123839	101598	49566	76451	100154
Tight junction	0	0	0	0	0	0	0	0	0	0	0	0	0	0	0	0	0	0	0	0	0	0	0	0	0	0	0	0	0	0	0	0	0	0	0	0	0	0	0	0	0	0	0	0	0	0	0	0	0
Toluene degradation	10056	12973	9076	15214	15946	11992	13641	7635	10409	9789	8048	13267	14280	15686	6879	14884	15854	7282	13787	9397	9768	8453	8852	5373	6434	7351	11082	8650	4641	6899	5992	7277	11147	14228	16396	10782	6245	29626	16515	10929	20124	15462	21884	10002	6823	7220	5587	8211	17792
Toxoplasmosis	0	11	10	8	12	47	4	2	1	0	0	1	0	32	12	3	4	0	11	2	8	12	10	1	8	3	3	3	1	0	5	5	4	0	25	0	9	11	66	2	2	12	0	2	1	1	0	5	9
Transcription factors	462122	649780	474856	212936	280298	308799	597931	339418	486786	462141	318883	467327	481291	639310	243463	225275	192957	416452	638981	444357	329438	254130	293997	208836	215449	739068	473959	273296	609187	713111	226944	552393	711410	537488	527046	262188	410994	541499	588311	660489	607375	566609	655944	561456	668510	523972	227378	342869	557685
Transcription machinery	195237	290372	204538	189269	219376	177508	277468	141883	203913	188682	133904	253671	249192	302810	105567	189084	192180	173601	268058	210014	159318	121194	132637	77386	92722	302329	241062	135399	246219	289463	90952	248579	276222	191713	233289	171152	177448	251692	274316	282890	259263	275996	285436	232679	274020	241601	87518	147209	258962
Transcription related proteins	1763	2397	1419	496	718	964	1850	528	1981	2023	883	1317	1828	1275	172	518	169	258	735	594	846	449	909	36	65	1396	1040	570	356	337	111	493	901	2004	1022	95	247	805	575	741	2027	2800	466	652	566	503	122	991	385
Translation factors	107176	146518	105206	87153	99613	89656	136664	83889	110746	104438	82634	120860	115694	144720	67719	86790	86178	93337	119888	102354	89910	75126	81637	60441	63285	140346	115181	78519	116612	129240	64173	113309	127340	102490	108555	80829	92575	118341	115484	123181	118029	130142	129082	106038	127063	112349	63604	86449	111812
Translation proteins	191248	267434	186917	135800	160283	150214	244327	147712	197429	185228	144985	208620	198234	260154	115773	136335	130317	165134	219544	181657	154919	128862	141378	104710	107811	255811	202800	133682	212159	239135	110972	202556	237784	192132	200030	131517	164867	216837	216138	228022	219503	226122	235484	196404	232697	200128	110358	151123	210417
Transporters	1896868	2668011	2044634	800352	1094917	1213883	2568064	1367629	2002920	1903855	1208980	1969626	2074637	2829566	896357	855824	733853	1877621	2884125	1919882	1253080	914927	1075038	723977	778039	3495884	2000258	1034490	2883385	3319042	816413	2525437	3108442	2256143	2136469	1079767	1793977	2285576	2467889	3018287	2565579	2440176	2934437	2381071	3194445	2381645	822326	1364212	2355268
Tropane, piperidine and pyridine alkaloid biosynthesis	16850	26332	17707	21554	24500	17698	24313	12250	17721	16226	11798	24293	23574	26367	9609	21133	22275	14786	22880	19242	15018	11599	12350	6664	8546	23542	23474	12757	19700	23519	8092	21170	23107	19098	21111	17429	15587	23578	24786	23670	25306	25180	25158	19174	21328	21322	7641	12765	21992
Tryptophan metabolism	24981	40088	26123	11192	15755	16634	38355	17423	26562	23497	15255	29450	27111	46552	11477	12533	9997	23070	42514	27452	16710	12486	13154	7141	8534	46519	28763	12778	35623	43986	8947	32112	43790	39602	34682	13683	22144	41250	41738	42906	44663	32370	46202	34976	42944	29205	8323	16986	37832
Tuberculosis	27981	39047	26860	21704	24862	22959	35279	21976	28859	26946	21971	31047	28845	37751	18986	21773	21086	23468	32206	26277	23587	20029	21554	16274	16860	34679	29885	20450	28844	34126	17233	28755	34155	26133	31757	20418	23795	35544	33820	33362	33200	32663	35768	29748	31934	28639	17027	22473	32100
Two-component system	343172	517082	371617	195619	258694	243179	519557	241481	359156	323230	206013	409652	406796	602513	159600	204000	185308	334110	540353	380044	228210	161545	181074	98555	122021	670449	402328	183737	530337	607475	123400	484319	551598	448492	368459	228324	323430	426296	487302	569962	540421	467469	552447	414126	622324	456802	119610	236490	428618
Type I diabetes mellitus	9652	13223	9554	11178	12253	9613	12612	7660	10013	9354	7629	12445	11776	13169	7085	10917	11422	8453	10747	9667	8790	7481	7870	5563	6259	11679	11490	7904	9797	10999	6081	10315	11030	9062	10162	9372	8378	12643	10797	10862	11796	12599	12438	8967	10680	10747	5912	8023	10421
Type II diabetes mellitus	9489	13891	9094	7622	9054	7859	11778	7308	9734	9034	7395	10409	9691	12253	5920	7446	7366	7979	10684	8866	8212	6726	7534	5476	5568	11479	10434	6859	9877	11256	5767	9696	11987	9552	11442	6710	8037	12062	10968	10842	10953	10853	11725	10352	10514	9833	5672	7512	10615
Tyrosine metabolism	81914	94358	76406	62475	66119	70196	83859	75786	84542	82017	78684	76589	72545	80410	71059	63377	61191	73229	79843	71283	76391	75231	78041	74835	71629	76101	76861	73105	74325	86323	73888	72322	95141	90429	80520	61927	72476	85170	88069	82623	79477	76227	85766	78700	74975	71268	73808	76988	80067
Ubiquinone and other terpenoid-quinone biosynthesis	28710	32104	28499	44688	45922	34869	36920	24756	30655	29868	25408	40737	39048	38473	22498	43401	45830	26266	21125	26602	29030	26871	27201	20952	23070	30634	32996	28651	23734	19703	21865	25776	18491	35199	17315	33103	21999	28541	16033	19816	32340	40677	24861	16095	27751	25842	20956	27752	18541
Ubiquitin system	6	145	15	67	82	15	36	2	13	9	6	9	7	440	203	77	29	72	89	196	15	49	19	1	9	19	8	4	4	36	18	23	55	815	46	12	29	118	80	54	914	95	67	60	4	3	1	22	42
VEGF signaling pathway	0	1	0	0	0	0	0	0	0	0	0	0	0	0	0	0	0	0	0	0	0	0	0	0	0	0	0	0	0	0	0	0	0	0	0	0	0	0	0	0	0	0	0	0	0	0	0	0	0
Valine, leucine and isoleucine biosynthesis	142675	222284	148106	104236	130551	110331	202698	98625	149590	134916	91321	170990	167344	222640	69786	104026	103357	128403	205398	149083	104618	76371	87383	47853	56577	234922	170355	83884	190515	230427	57286	181428	230213	160196	173189	100238	128133	191196	204102	215232	200631	189610	216731	178745	215267	177593	55668	99580	186878
Valine, leucine and isoleucine degradation	42369	63285	43684	36937	43099	37069	64377	33092	45012	39840	29896	56229	50645	74213	25433	38079	36258	38834	63202	44938	33882	28155	28106	18291	21630	68478	53756	28688	54390	66679	21291	53202	67285	54938	53786	34910	38272	57970	66046	64817	65508	55541	66969	57013	65603	49162	19814	31933	60483
Various types of N-glycan biosynthesis	95	144	24	6	11	46	347	117	13	18	26	32	102	602	2	17	8	16	4	47	20	10	30	0	1	198	62	2	0	0	0	0	0	2	2	0	1	6	0	0	4	234	2	3	282	0	0	21	0
Vascular smooth muscle contraction	0	0	0	0	0	0	0	0	0	0	0	0	0	0	0	0	0	0	0	0	0	0	0	0	0	0	0	0	0	0	0	0	0	0	0	0	0	0	0	0	0	0	0	0	0	0	0	0	0
Vasopressin-regulated water reabsorption	0	1	0	0	0	0	0	0	0	0	0	0	0	0	7	0	0	0	0	0	0	0	0	0	0	0	0	0	0	0	0	0	0	0	0	0	3	1	0	0	0	2	0	0	0	0	0	0	0
Vibrio cholerae infection	0	0	0	0	0	0	0	0	0	0	0	1	0	0	4	1	1	0	0	0	0	0	0	0	0	0	0	0	0	0	0	0	0	0	0	0	0	2	1	0	0	0	0	1	0	0	0	0	0
Vibrio cholerae pathogenic cycle	17667	25384	16597	9131	11653	11659	24587	11991	18161	16954	11282	18064	18933	26954	7852	9322	8074	12556	21011	14529	11879	9035	10546	5960	6604	24836	17165	9404	17876	22020	6853	17046	25543	19861	18834	9110	12321	19311	20214	21164	22751	23185	21606	19075	22112	16491	6670	11912	17171
Viral myocarditis	0	11	10	8	12	47	4	2	1	0	0	1	0	32	12	3	4	0	11	2	8	12	10	1	8	3	3	3	1	0	5	5	4	0	25	0	9	11	66	2	2	12	0	2	1	1	0	5	9
Vitamin B6 metabolism	39115	56707	39332	36643	42483	34611	51377	28219	40942	37679	28014	47114	46439	53531	22446	35828	35901	33513	47099	38436	31838	25317	28272	17762	19951	53318	45256	27229	43642	52053	19920	44034	53275	41592	41253	31458	32595	46965	49455	50452	48610	51152	49663	40355	48837	43948	19140	29745	42557
Wnt signaling pathway	0	0	0	0	0	0	0	0	0	0	0	0	0	0	0	0	0	0	0	0	0	0	0	0	0	0	0	0	0	0	0	0	0	0	0	0	0	0	0	0	0	0	0	0	0	0	0	0	0
Xylene degradation	16396	22876	15841	5912	8078	10633	17919	12763	16838	16301	12976	13403	14057	18051	10634	6350	4951	14192	19265	14760	12867	10815	12567	10522	9849	20521	14858	10802	18461	22813	10694	16593	24233	17503	17714	7889	14161	18188	21047	21124	15607	16771	19706	17510	18717	16538	10686	13018	16929
Zeatin biosynthesis	9647	13155	9543	11133	12213	9582	12601	7657	10005	9349	7621	12445	11774	13061	6292	10887	11368	8303	10022	9286	8777	7469	7858	5555	6122	11667	11484	7901	9734	10883	5997	10109	10892	8508	9376	9137	8222	10292	10187	10461	10176	12528	10781	8911	10678	10296	5824	8017	9521
alpha-Linolenic acid metabolism	1910	3377	1554	4597	4923	2755	4123	1237	2155	1352	1280	4704	3289	4471	702	4447	4735	607	596	1453	1896	1703	1352	183	662	1958	3520	1718	555	532	426	1189	882	2690	1395	2689	685	1427	1482	595	2629	3005	985	1421	1881	1333	253	1385	2285
beta-Alanine metabolism	32056	48997	30236	30441	34743	28196	47382	22526	34185	30122	22594	43502	37721	51957	19237	30636	30591	22853	33798	29744	25798	21382	21822	11999	14864	41903	38232	21858	29395	33725	14311	31136	34046	34430	30914	25036	23534	34898	36507	34658	42810	42668	37298	28182	37053	31160	13524	23738	32481
beta-Lactam resistance	4668	4347	3847	1823	1645	3263	3650	4177	5201	5530	4811	2850	3657	3117	4083	2033	2081	3284	1777	2588	4167	4285	4710	4661	4135	2185	2092	4009	1656	1112	4357	1578	2584	3461	2542	1776	2558	2284	1745	1662	2544	4493	1226	2057	1285	1276	4457	4559	1255
mRNA surveillance pathway	0	7	0	1	4	0	8	0	2	2	1	1	0	31	17	10	1	0	0	4	5	11	1	0	0	0	2	1	0	0	4	0	0	0	2	4	1	26	0	3	0	3	0	0	0	0	0	0	0
mTOR signaling pathway	0	0	0	0	0	0	0	0	0	0	0	0	0	0	0	0	0	0	0	0	0	0	0	0	0	0	0	0	0	0	0	0	0	0	0	0	0	0	0	0	0	0	0	0	0	0	0	0	0
p53 signaling pathway	0	11	10	8	12	47	4	2	1	0	0	1	0	33	12	3	4	0	11	2	8	12	10	1	8	3	3	3	1	0	5	5	4	0	26	0	9	11	67	2	2	14	0	2	1	1	0	5	9
[truncated: 42 more columns]
